# Supplementary material for: Lineages of embryonic stem cells show non-Markovian state transitions
Source: iScience. 2021 Jul 17;24(8):102879. doi: 10.1016/j.isci.2021.102879 (PMC8353490; doi:10.1016/j.isci.2021.102879)
Supplement: Table S2. Probability that each lineage transitions between Nanog-Sox2 states over 5 timepoints, related to STAR Methods [file mmc2.xlsx]

## Sheet: Motif analysis
Type	State History	Conditional Probability (Day 0, Day 6, Day 12, Day 18, Day 24)	Total Probability	Number of Lineages
0	(1, 1, 1, 1, 1)	[0.907421875, 0.9151958674128282, 0.8363123236124177, 0.8548931383577053, 0.8842105263157894]	0.525	1344
1	(1, 1, 1, 1, 2)	[0.907421875, 0.9151958674128282, 0.8363123236124177, 0.8548931383577053, 0.06315789473684211]	0.0375	96
2	(1, 1, 1, 1, 3)	[0.907421875, 0.9151958674128282, 0.8363123236124177, 0.8548931383577053, 0.05263157894736842]	0.03125	80
3	(1, 1, 1, 2, 1)	[0.907421875, 0.9151958674128282, 0.8363123236124177, 0.09111361079865017, 0.6172839506172839]	0.0390625	100
4	(1, 1, 1, 2, 2)	[0.907421875, 0.9151958674128282, 0.8363123236124177, 0.09111361079865017, 0.21604938271604937]	0.0136719	35
5	(1, 1, 1, 2, 3)	[0.907421875, 0.9151958674128282, 0.8363123236124177, 0.09111361079865017, 0.16666666666666666]	0.0105469	27
6	(1, 1, 1, 3, 1)	[0.907421875, 0.9151958674128282, 0.8363123236124177, 0.05399325084364454, 0.71875]	0.0269531	69
7	(1, 1, 1, 3, 2)	[0.907421875, 0.9151958674128282, 0.8363123236124177, 0.05399325084364454, 0.125]	0.0046875	12
8	(1, 1, 1, 3, 3)	[0.907421875, 0.9151958674128282, 0.8363123236124177, 0.05399325084364454, 0.15625]	0.00585938	15
9	(1, 1, 2, 1, 1)	[0.907421875, 0.9151958674128282, 0.08513640639698965, 0.6961325966850829, 0.7142857142857143]	0.0351562	90
10	(1, 1, 2, 1, 2)	[0.907421875, 0.9151958674128282, 0.08513640639698965, 0.6961325966850829, 0.1349206349206349]	0.00664062	17
11	(1, 1, 2, 1, 3)	[0.907421875, 0.9151958674128282, 0.08513640639698965, 0.6961325966850829, 0.15079365079365079]	0.00742187	19
12	(1, 1, 2, 2, 1)	[0.907421875, 0.9151958674128282, 0.08513640639698965, 0.20994475138121546, 0.5526315789473685]	0.00820313	21
13	(1, 1, 2, 2, 2)	[0.907421875, 0.9151958674128282, 0.08513640639698965, 0.20994475138121546, 0.18421052631578946]	0.00273437	7
14	(1, 1, 2, 2, 3)	[0.907421875, 0.9151958674128282, 0.08513640639698965, 0.20994475138121546, 0.2631578947368421]	0.00390625	10
15	(1, 1, 2, 3, 1)	[0.907421875, 0.9151958674128282, 0.08513640639698965, 0.09392265193370165, 0.7647058823529411]	0.00507813	13
16	(1, 1, 2, 3, 2)	[0.907421875, 0.9151958674128282, 0.08513640639698965, 0.09392265193370165, 0.17647058823529413]	0.00117187	3
17	(1, 1, 2, 3, 3)	[0.907421875, 0.9151958674128282, 0.08513640639698965, 0.09392265193370165, 0.058823529411764705]	0.000390625	1
18	(1, 1, 3, 1, 1)	[0.907421875, 0.9151958674128282, 0.07855126999059266, 0.6526946107784432, 0.6788990825688074]	0.0289063	74
19	(1, 1, 3, 1, 2)	[0.907421875, 0.9151958674128282, 0.07855126999059266, 0.6526946107784432, 0.10091743119266056]	0.00429688	11
20	(1, 1, 3, 1, 3)	[0.907421875, 0.9151958674128282, 0.07855126999059266, 0.6526946107784432, 0.22018348623853212]	0.009375	24
21	(1, 1, 3, 2, 1)	[0.907421875, 0.9151958674128282, 0.07855126999059266, 0.17365269461077845, 0.6551724137931034]	0.00742187	19
22	(1, 1, 3, 2, 2)	[0.907421875, 0.9151958674128282, 0.07855126999059266, 0.17365269461077845, 0.27586206896551724]	0.003125	8
23	(1, 1, 3, 2, 3)	[0.907421875, 0.9151958674128282, 0.07855126999059266, 0.17365269461077845, 0.06896551724137931]	0.00078125	2
24	(1, 1, 3, 3, 1)	[0.907421875, 0.9151958674128282, 0.07855126999059266, 0.17365269461077845, 0.5517241379310345]	0.00625	16
25	(1, 1, 3, 3, 2)	[0.907421875, 0.9151958674128282, 0.07855126999059266, 0.17365269461077845, 0.1724137931034483]	0.00195312	5
26	(1, 1, 3, 3, 3)	[0.907421875, 0.9151958674128282, 0.07855126999059266, 0.17365269461077845, 0.27586206896551724]	0.003125	8
27	(1, 2, 1, 1, 1)	[0.907421875, 0.050365906155832973, 0.5128205128205128, 0.6166666666666667, 0.7567567567567568]	0.0109375	28
28	(1, 2, 1, 1, 2)	[0.907421875, 0.050365906155832973, 0.5128205128205128, 0.6166666666666667, 0.13513513513513514]	0.00195312	5
29	(1, 2, 1, 1, 3)	[0.907421875, 0.050365906155832973, 0.5128205128205128, 0.6166666666666667, 0.10810810810810811]	0.0015625	4
30	(1, 2, 1, 2, 1)	[0.907421875, 0.050365906155832973, 0.5128205128205128, 0.31666666666666665, 0.5789473684210527]	0.00429688	11
31	(1, 2, 1, 2, 2)	[0.907421875, 0.050365906155832973, 0.5128205128205128, 0.31666666666666665, 0.15789473684210525]	0.00117187	3
32	(1, 2, 1, 2, 3)	[0.907421875, 0.050365906155832973, 0.5128205128205128, 0.31666666666666665, 0.2631578947368421]	0.00195312	5
33	(1, 2, 1, 3, 1)	[0.907421875, 0.050365906155832973, 0.5128205128205128, 0.06666666666666667, 0.25]	0.000390625	1
34	(1, 2, 1, 3, 2)	[0.907421875, 0.050365906155832973, 0.5128205128205128, 0.06666666666666667, 0.0]	0	0
35	(1, 2, 1, 3, 3)	[0.907421875, 0.050365906155832973, 0.5128205128205128, 0.06666666666666667, 0.75]	0.00117187	3
36	(1, 2, 2, 1, 1)	[0.907421875, 0.050365906155832973, 0.36752136752136755, 0.3953488372093023, 0.47058823529411764]	0.003125	8
37	(1, 2, 2, 1, 2)	[0.907421875, 0.050365906155832973, 0.36752136752136755, 0.3953488372093023, 0.4117647058823529]	0.00273437	7
38	(1, 2, 2, 1, 3)	[0.907421875, 0.050365906155832973, 0.36752136752136755, 0.3953488372093023, 0.11764705882352941]	0.00078125	2
39	(1, 2, 2, 2, 1)	[0.907421875, 0.050365906155832973, 0.36752136752136755, 0.5348837209302325, 0.17391304347826086]	0.0015625	4
40	(1, 2, 2, 2, 2)	[0.907421875, 0.050365906155832973, 0.36752136752136755, 0.5348837209302325, 0.8260869565217391]	0.00742187	19
41	(1, 2, 2, 2, 3)	[0.907421875, 0.050365906155832973, 0.36752136752136755, 0.5348837209302325, 0.0]	0	0
42	(1, 2, 2, 3, 1)	[0.907421875, 0.050365906155832973, 0.36752136752136755, 0.06976744186046512, 0.0]	0	0
43	(1, 2, 2, 3, 2)	[0.907421875, 0.050365906155832973, 0.36752136752136755, 0.06976744186046512, 0.6666666666666666]	0.00078125	2
44	(1, 2, 2, 3, 3)	[0.907421875, 0.050365906155832973, 0.36752136752136755, 0.06976744186046512, 0.3333333333333333]	0.000390625	1
45	(1, 2, 3, 1, 1)	[0.907421875, 0.050365906155832973, 0.11965811965811966, 0.5, 0.8571428571428571]	0.00234375	6
46	(1, 2, 3, 1, 2)	[0.907421875, 0.050365906155832973, 0.11965811965811966, 0.5, 0.0]	0	0
47	(1, 2, 3, 1, 3)	[0.907421875, 0.050365906155832973, 0.11965811965811966, 0.5, 0.14285714285714285]	0.000390625	1
48	(1, 2, 3, 2, 1)	[0.907421875, 0.050365906155832973, 0.11965811965811966, 0.21428571428571427, 0.0]	0	0
49	(1, 2, 3, 2, 2)	[0.907421875, 0.050365906155832973, 0.11965811965811966, 0.21428571428571427, 0.6666666666666666]	0.00078125	2
50	(1, 2, 3, 2, 3)	[0.907421875, 0.050365906155832973, 0.11965811965811966, 0.21428571428571427, 0.3333333333333333]	0.000390625	1
51	(1, 2, 3, 3, 1)	[0.907421875, 0.050365906155832973, 0.11965811965811966, 0.2857142857142857, 1.0]	0.0015625	4
52	(1, 2, 3, 3, 2)	[0.907421875, 0.050365906155832973, 0.11965811965811966, 0.2857142857142857, 0.0]	0	0
53	(1, 2, 3, 3, 3)	[0.907421875, 0.050365906155832973, 0.11965811965811966, 0.2857142857142857, 0.0]	0	0
54	(1, 3, 1, 1, 1)	[0.907421875, 0.034438226431338786, 0.575, 0.7391304347826086, 0.5882352941176471]	0.0078125	20
55	(1, 3, 1, 1, 2)	[0.907421875, 0.034438226431338786, 0.575, 0.7391304347826086, 0.20588235294117646]	0.00273437	7
56	(1, 3, 1, 1, 3)	[0.907421875, 0.034438226431338786, 0.575, 0.7391304347826086, 0.20588235294117646]	0.00273437	7
57	(1, 3, 1, 2, 1)	[0.907421875, 0.034438226431338786, 0.575, 0.17391304347826086, 0.375]	0.00117187	3
58	(1, 3, 1, 2, 2)	[0.907421875, 0.034438226431338786, 0.575, 0.17391304347826086, 0.5]	0.0015625	4
59	(1, 3, 1, 2, 3)	[0.907421875, 0.034438226431338786, 0.575, 0.17391304347826086, 0.125]	0.000390625	1
60	(1, 3, 1, 3, 1)	[0.907421875, 0.034438226431338786, 0.575, 0.08695652173913043, 0.75]	0.00117187	3
61	(1, 3, 1, 3, 2)	[0.907421875, 0.034438226431338786, 0.575, 0.08695652173913043, 0.0]	0	0
62	(1, 3, 1, 3, 3)	[0.907421875, 0.034438226431338786, 0.575, 0.08695652173913043, 0.25]	0.000390625	1
63	(1, 3, 2, 1, 1)	[0.907421875, 0.034438226431338786, 0.2625, 0.42857142857142855, 0.7777777777777778]	0.00273437	7
64	(1, 3, 2, 1, 2)	[0.907421875, 0.034438226431338786, 0.2625, 0.42857142857142855, 0.2222222222222222]	0.00078125	2
65	(1, 3, 2, 1, 3)	[0.907421875, 0.034438226431338786, 0.2625, 0.42857142857142855, 0.0]	0	0
66	(1, 3, 2, 2, 1)	[0.907421875, 0.034438226431338786, 0.2625, 0.47619047619047616, 0.7]	0.00273437	7
67	(1, 3, 2, 2, 2)	[0.907421875, 0.034438226431338786, 0.2625, 0.47619047619047616, 0.3]	0.00117187	3
68	(1, 3, 2, 2, 3)	[0.907421875, 0.034438226431338786, 0.2625, 0.47619047619047616, 0.0]	0	0
69	(1, 3, 2, 3, 1)	[0.907421875, 0.034438226431338786, 0.2625, 0.09523809523809523, 1.0]	0.00078125	2
70	(1, 3, 2, 3, 2)	[0.907421875, 0.034438226431338786, 0.2625, 0.09523809523809523, 0.0]	0	0
71	(1, 3, 2, 3, 3)	[0.907421875, 0.034438226431338786, 0.2625, 0.09523809523809523, 0.0]	0	0
72	(1, 3, 3, 1, 1)	[0.907421875, 0.034438226431338786, 0.1625, 0.5384615384615384, 0.8571428571428571]	0.00234375	6
73	(1, 3, 3, 1, 2)	[0.907421875, 0.034438226431338786, 0.1625, 0.5384615384615384, 0.0]	0	0
74	(1, 3, 3, 1, 3)	[0.907421875, 0.034438226431338786, 0.1625, 0.5384615384615384, 0.14285714285714285]	0.000390625	1
75	(1, 3, 3, 2, 1)	[0.907421875, 0.034438226431338786, 0.1625, 0.23076923076923078, 0.6666666666666666]	0.00078125	2
76	(1, 3, 3, 2, 2)	[0.907421875, 0.034438226431338786, 0.1625, 0.23076923076923078, 0.0]	0	0
77	(1, 3, 3, 2, 3)	[0.907421875, 0.034438226431338786, 0.1625, 0.23076923076923078, 0.3333333333333333]	0.000390625	1
78	(1, 3, 3, 3, 1)	[0.907421875, 0.034438226431338786, 0.1625, 0.23076923076923078, 1.0]	0.00117187	3
79	(1, 3, 3, 3, 2)	[0.907421875, 0.034438226431338786, 0.1625, 0.23076923076923078, 0.0]	0	0
80	(1, 3, 3, 3, 3)	[0.907421875, 0.034438226431338786, 0.1625, 0.23076923076923078, 0.0]	0	0
81	(2, 1, 1, 1, 1)	[0.03359375, 0.37209302325581395, 0.5625, 0.7222222222222222, 0.6153846153846154]	0.003125	8
82	(2, 1, 1, 1, 2)	[0.03359375, 0.37209302325581395, 0.5625, 0.7222222222222222, 0.15384615384615385]	0.00078125	2
83	(2, 1, 1, 1, 3)	[0.03359375, 0.37209302325581395, 0.5625, 0.7222222222222222, 0.23076923076923078]	0.00117187	3
84	(2, 1, 1, 2, 1)	[0.03359375, 0.37209302325581395, 0.5625, 0.1111111111111111, 0.5]	0.000390625	1
85	(2, 1, 1, 2, 2)	[0.03359375, 0.37209302325581395, 0.5625, 0.1111111111111111, 0.0]	0	0
86	(2, 1, 1, 2, 3)	[0.03359375, 0.37209302325581395, 0.5625, 0.1111111111111111, 0.5]	0.000390625	1
87	(2, 1, 1, 3, 1)	[0.03359375, 0.37209302325581395, 0.5625, 0.16666666666666666, 0.3333333333333333]	0.000390625	1
88	(2, 1, 1, 3, 2)	[0.03359375, 0.37209302325581395, 0.5625, 0.16666666666666666, 0.0]	0	0
89	(2, 1, 1, 3, 3)	[0.03359375, 0.37209302325581395, 0.5625, 0.16666666666666666, 0.6666666666666666]	0.00078125	2
90	(2, 1, 2, 1, 1)	[0.03359375, 0.37209302325581395, 0.3125, 0.4, 0.5]	0.00078125	2
91	(2, 1, 2, 1, 2)	[0.03359375, 0.37209302325581395, 0.3125, 0.4, 0.5]	0.00078125	2
92	(2, 1, 2, 1, 3)	[0.03359375, 0.37209302325581395, 0.3125, 0.4, 0.0]	0	0
93	(2, 1, 2, 2, 1)	[0.03359375, 0.37209302325581395, 0.3125, 0.5, 1.0]	0.00195312	5
94	(2, 1, 2, 2, 2)	[0.03359375, 0.37209302325581395, 0.3125, 0.5, 0.0]	0	0
95	(2, 1, 2, 2, 3)	[0.03359375, 0.37209302325581395, 0.3125, 0.5, 0.0]	0	0
96	(2, 1, 2, 3, 1)	[0.03359375, 0.37209302325581395, 0.3125, 0.1, 0.0]	0	0
97	(2, 1, 2, 3, 2)	[0.03359375, 0.37209302325581395, 0.3125, 0.1, 1.0]	0.000390625	1
98	(2, 1, 2, 3, 3)	[0.03359375, 0.37209302325581395, 0.3125, 0.1, 0.0]	0	0
99	(2, 1, 3, 1, 1)	[0.03359375, 0.37209302325581395, 0.125, 0.75, 0.3333333333333333]	0.000390625	1
100	(2, 1, 3, 1, 2)	[0.03359375, 0.37209302325581395, 0.125, 0.75, 0.3333333333333333]	0.000390625	1
101	(2, 1, 3, 1, 3)	[0.03359375, 0.37209302325581395, 0.125, 0.75, 0.3333333333333333]	0.000390625	1
102	(2, 1, 3, 2, 1)	[0.03359375, 0.37209302325581395, 0.125, 0.25, 0.0]	0	0
103	(2, 1, 3, 2, 2)	[0.03359375, 0.37209302325581395, 0.125, 0.25, 0.0]	0	0
104	(2, 1, 3, 2, 3)	[0.03359375, 0.37209302325581395, 0.125, 0.25, 1.0]	0.000390625	1
105	(2, 1, 3, 3, 1)	[0.03359375, 0.37209302325581395, 0.125, 0.0, 0]	0	0
106	(2, 1, 3, 3, 2)	[0.03359375, 0.37209302325581395, 0.125, 0.0, 0]	0	0
107	(2, 1, 3, 3, 3)	[0.03359375, 0.37209302325581395, 0.125, 0.0, 0]	0	0
108	(2, 2, 1, 1, 1)	[0.03359375, 0.5697674418604651, 0.16326530612244897, 0.75, 0.5]	0.00117187	3
109	(2, 2, 1, 1, 2)	[0.03359375, 0.5697674418604651, 0.16326530612244897, 0.75, 0.3333333333333333]	0.00078125	2
110	(2, 2, 1, 1, 3)	[0.03359375, 0.5697674418604651, 0.16326530612244897, 0.75, 0.16666666666666666]	0.000390625	1
111	(2, 2, 1, 2, 1)	[0.03359375, 0.5697674418604651, 0.16326530612244897, 0.125, 0.0]	0	0
112	(2, 2, 1, 2, 2)	[0.03359375, 0.5697674418604651, 0.16326530612244897, 0.125, 0.0]	0	0
113	(2, 2, 1, 2, 3)	[0.03359375, 0.5697674418604651, 0.16326530612244897, 0.125, 1.0]	0.000390625	1
114	(2, 2, 1, 3, 1)	[0.03359375, 0.5697674418604651, 0.16326530612244897, 0.125, 0.0]	0	0
115	(2, 2, 1, 3, 2)	[0.03359375, 0.5697674418604651, 0.16326530612244897, 0.125, 1.0]	0.000390625	1
116	(2, 2, 1, 3, 3)	[0.03359375, 0.5697674418604651, 0.16326530612244897, 0.125, 0.0]	0	0
117	(2, 2, 2, 1, 1)	[0.03359375, 0.5697674418604651, 0.7755102040816326, 0.02631578947368421, 1.0]	0.000390625	1
118	(2, 2, 2, 1, 2)	[0.03359375, 0.5697674418604651, 0.7755102040816326, 0.02631578947368421, 0.0]	0	0
119	(2, 2, 2, 1, 3)	[0.03359375, 0.5697674418604651, 0.7755102040816326, 0.02631578947368421, 0.0]	0	0
120	(2, 2, 2, 2, 1)	[0.03359375, 0.5697674418604651, 0.7755102040816326, 0.9210526315789473, 0.2]	0.00273437	7
121	(2, 2, 2, 2, 2)	[0.03359375, 0.5697674418604651, 0.7755102040816326, 0.9210526315789473, 0.8]	0.0109375	28
122	(2, 2, 2, 2, 3)	[0.03359375, 0.5697674418604651, 0.7755102040816326, 0.9210526315789473, 0.0]	0	0
123	(2, 2, 2, 3, 1)	[0.03359375, 0.5697674418604651, 0.7755102040816326, 0.05263157894736842, 0.0]	0	0
124	(2, 2, 2, 3, 2)	[0.03359375, 0.5697674418604651, 0.7755102040816326, 0.05263157894736842, 1.0]	0.00078125	2
125	(2, 2, 2, 3, 3)	[0.03359375, 0.5697674418604651, 0.7755102040816326, 0.05263157894736842, 0.0]	0	0
126	(2, 2, 3, 1, 1)	[0.03359375, 0.5697674418604651, 0.061224489795918366, 0.6666666666666666, 0.5]	0.000390625	1
127	(2, 2, 3, 1, 2)	[0.03359375, 0.5697674418604651, 0.061224489795918366, 0.6666666666666666, 0.0]	0	0
128	(2, 2, 3, 1, 3)	[0.03359375, 0.5697674418604651, 0.061224489795918366, 0.6666666666666666, 0.5]	0.000390625	1
129	(2, 2, 3, 2, 1)	[0.03359375, 0.5697674418604651, 0.061224489795918366, 0.0, 0]	0	0
130	(2, 2, 3, 2, 2)	[0.03359375, 0.5697674418604651, 0.061224489795918366, 0.0, 0]	0	0
131	(2, 2, 3, 2, 3)	[0.03359375, 0.5697674418604651, 0.061224489795918366, 0.0, 0]	0	0
132	(2, 2, 3, 3, 1)	[0.03359375, 0.5697674418604651, 0.061224489795918366, 0.3333333333333333, 0.0]	0	0
133	(2, 2, 3, 3, 2)	[0.03359375, 0.5697674418604651, 0.061224489795918366, 0.3333333333333333, 1.0]	0.000390625	1
134	(2, 2, 3, 3, 3)	[0.03359375, 0.5697674418604651, 0.061224489795918366, 0.3333333333333333, 0.0]	0	0
135	(2, 3, 1, 1, 1)	[0.03359375, 0.05813953488372093, 0.8, 1.0, 0.5]	0.00078125	2
136	(2, 3, 1, 1, 2)	[0.03359375, 0.05813953488372093, 0.8, 1.0, 0.25]	0.000390625	1
137	(2, 3, 1, 1, 3)	[0.03359375, 0.05813953488372093, 0.8, 1.0, 0.25]	0.000390625	1
138	(2, 3, 1, 2, 1)	[0.03359375, 0.05813953488372093, 0.8, 0.0, 0]	0	0
139	(2, 3, 1, 2, 2)	[0.03359375, 0.05813953488372093, 0.8, 0.0, 0]	0	0
140	(2, 3, 1, 2, 3)	[0.03359375, 0.05813953488372093, 0.8, 0.0, 0]	0	0
141	(2, 3, 1, 3, 1)	[0.03359375, 0.05813953488372093, 0.8, 0.0, 0]	0	0
142	(2, 3, 1, 3, 2)	[0.03359375, 0.05813953488372093, 0.8, 0.0, 0]	0	0
143	(2, 3, 1, 3, 3)	[0.03359375, 0.05813953488372093, 0.8, 0.0, 0]	0	0
144	(2, 3, 2, 1, 1)	[0.03359375, 0.05813953488372093, 0.2, 1.0, 1.0]	0.000390625	1
145	(2, 3, 2, 1, 2)	[0.03359375, 0.05813953488372093, 0.2, 1.0, 0.0]	0	0
146	(2, 3, 2, 1, 3)	[0.03359375, 0.05813953488372093, 0.2, 1.0, 0.0]	0	0
147	(2, 3, 2, 2, 1)	[0.03359375, 0.05813953488372093, 0.2, 0.0, 0]	0	0
148	(2, 3, 2, 2, 2)	[0.03359375, 0.05813953488372093, 0.2, 0.0, 0]	0	0
149	(2, 3, 2, 2, 3)	[0.03359375, 0.05813953488372093, 0.2, 0.0, 0]	0	0
150	(2, 3, 2, 3, 1)	[0.03359375, 0.05813953488372093, 0.2, 0.0, 0]	0	0
151	(2, 3, 2, 3, 2)	[0.03359375, 0.05813953488372093, 0.2, 0.0, 0]	0	0
152	(2, 3, 2, 3, 3)	[0.03359375, 0.05813953488372093, 0.2, 0.0, 0]	0	0
153	(2, 3, 3, 1, 1)	[0.03359375, 0.05813953488372093, 0.0, 0, 0]	0	0
154	(2, 3, 3, 1, 2)	[0.03359375, 0.05813953488372093, 0.0, 0, 0]	0	0
155	(2, 3, 3, 1, 3)	[0.03359375, 0.05813953488372093, 0.0, 0, 0]	0	0
156	(2, 3, 3, 2, 1)	[0.03359375, 0.05813953488372093, 0.0, 0, 0]	0	0
157	(2, 3, 3, 2, 2)	[0.03359375, 0.05813953488372093, 0.0, 0, 0]	0	0
158	(2, 3, 3, 2, 3)	[0.03359375, 0.05813953488372093, 0.0, 0, 0]	0	0
159	(2, 3, 3, 3, 1)	[0.03359375, 0.05813953488372093, 0.0, 0, 0]	0	0
160	(2, 3, 3, 3, 2)	[0.03359375, 0.05813953488372093, 0.0, 0, 0]	0	0
161	(2, 3, 3, 3, 3)	[0.03359375, 0.05813953488372093, 0.0, 0, 0]	0	0
162	(3, 1, 1, 1, 1)	[0.058984375, 0.6423841059602649, 0.6701030927835051, 0.6, 0.6410256410256411]	0.00976562	25
163	(3, 1, 1, 1, 2)	[0.058984375, 0.6423841059602649, 0.6701030927835051, 0.6, 0.20512820512820512]	0.003125	8
164	(3, 1, 1, 1, 3)	[0.058984375, 0.6423841059602649, 0.6701030927835051, 0.6, 0.15384615384615385]	0.00234375	6
165	(3, 1, 1, 2, 1)	[0.058984375, 0.6423841059602649, 0.6701030927835051, 0.3076923076923077, 0.5]	0.00390625	10
166	(3, 1, 1, 2, 2)	[0.058984375, 0.6423841059602649, 0.6701030927835051, 0.3076923076923077, 0.45]	0.00351563	9
167	(3, 1, 1, 2, 3)	[0.058984375, 0.6423841059602649, 0.6701030927835051, 0.3076923076923077, 0.05]	0.000390625	1
168	(3, 1, 1, 3, 1)	[0.058984375, 0.6423841059602649, 0.6701030927835051, 0.09230769230769231, 0.6666666666666666]	0.0015625	4
169	(3, 1, 1, 3, 2)	[0.058984375, 0.6423841059602649, 0.6701030927835051, 0.09230769230769231, 0.0]	0	0
170	(3, 1, 1, 3, 3)	[0.058984375, 0.6423841059602649, 0.6701030927835051, 0.09230769230769231, 0.3333333333333333]	0.00078125	2
171	(3, 1, 2, 1, 1)	[0.058984375, 0.6423841059602649, 0.18556701030927836, 0.7222222222222222, 0.6923076923076923]	0.00351563	9
172	(3, 1, 2, 1, 2)	[0.058984375, 0.6423841059602649, 0.18556701030927836, 0.7222222222222222, 0.07692307692307693]	0.000390625	1
173	(3, 1, 2, 1, 3)	[0.058984375, 0.6423841059602649, 0.18556701030927836, 0.7222222222222222, 0.23076923076923078]	0.00117187	3
174	(3, 1, 2, 2, 1)	[0.058984375, 0.6423841059602649, 0.18556701030927836, 0.16666666666666666, 0.6666666666666666]	0.00078125	2
175	(3, 1, 2, 2, 2)	[0.058984375, 0.6423841059602649, 0.18556701030927836, 0.16666666666666666, 0.3333333333333333]	0.000390625	1
176	(3, 1, 2, 2, 3)	[0.058984375, 0.6423841059602649, 0.18556701030927836, 0.16666666666666666, 0.0]	0	0
177	(3, 1, 2, 3, 1)	[0.058984375, 0.6423841059602649, 0.18556701030927836, 0.1111111111111111, 0.5]	0.000390625	1
178	(3, 1, 2, 3, 2)	[0.058984375, 0.6423841059602649, 0.18556701030927836, 0.1111111111111111, 0.5]	0.000390625	1
179	(3, 1, 2, 3, 3)	[0.058984375, 0.6423841059602649, 0.18556701030927836, 0.1111111111111111, 0.0]	0	0
180	(3, 1, 3, 1, 1)	[0.058984375, 0.6423841059602649, 0.14432989690721648, 0.5714285714285714, 0.875]	0.00273437	7
181	(3, 1, 3, 1, 2)	[0.058984375, 0.6423841059602649, 0.14432989690721648, 0.5714285714285714, 0.125]	0.000390625	1
182	(3, 1, 3, 1, 3)	[0.058984375, 0.6423841059602649, 0.14432989690721648, 0.5714285714285714, 0.0]	0	0
183	(3, 1, 3, 2, 1)	[0.058984375, 0.6423841059602649, 0.14432989690721648, 0.21428571428571427, 0.6666666666666666]	0.00078125	2
184	(3, 1, 3, 2, 2)	[0.058984375, 0.6423841059602649, 0.14432989690721648, 0.21428571428571427, 0.0]	0	0
185	(3, 1, 3, 2, 3)	[0.058984375, 0.6423841059602649, 0.14432989690721648, 0.21428571428571427, 0.3333333333333333]	0.000390625	1
186	(3, 1, 3, 3, 1)	[0.058984375, 0.6423841059602649, 0.14432989690721648, 0.21428571428571427, 0.6666666666666666]	0.00078125	2
187	(3, 1, 3, 3, 2)	[0.058984375, 0.6423841059602649, 0.14432989690721648, 0.21428571428571427, 0.0]	0	0
188	(3, 1, 3, 3, 3)	[0.058984375, 0.6423841059602649, 0.14432989690721648, 0.21428571428571427, 0.3333333333333333]	0.000390625	1
189	(3, 2, 1, 1, 1)	[0.058984375, 0.17218543046357615, 0.5, 0.38461538461538464, 0.8]	0.0015625	4
190	(3, 2, 1, 1, 2)	[0.058984375, 0.17218543046357615, 0.5, 0.38461538461538464, 0.2]	0.000390625	1
191	(3, 2, 1, 1, 3)	[0.058984375, 0.17218543046357615, 0.5, 0.38461538461538464, 0.0]	0	0
192	(3, 2, 1, 2, 1)	[0.058984375, 0.17218543046357615, 0.5, 0.3076923076923077, 0.25]	0.000390625	1
193	(3, 2, 1, 2, 2)	[0.058984375, 0.17218543046357615, 0.5, 0.3076923076923077, 0.75]	0.00117187	3
194	(3, 2, 1, 2, 3)	[0.058984375, 0.17218543046357615, 0.5, 0.3076923076923077, 0.0]	0	0
195	(3, 2, 1, 3, 1)	[0.058984375, 0.17218543046357615, 0.5, 0.3076923076923077, 0.25]	0.000390625	1
196	(3, 2, 1, 3, 2)	[0.058984375, 0.17218543046357615, 0.5, 0.3076923076923077, 0.5]	0.00078125	2
197	(3, 2, 1, 3, 3)	[0.058984375, 0.17218543046357615, 0.5, 0.3076923076923077, 0.25]	0.000390625	1
198	(3, 2, 2, 1, 1)	[0.058984375, 0.17218543046357615, 0.4230769230769231, 0.45454545454545453, 0.4]	0.00078125	2
199	(3, 2, 2, 1, 2)	[0.058984375, 0.17218543046357615, 0.4230769230769231, 0.45454545454545453, 0.6]	0.00117187	3
200	(3, 2, 2, 1, 3)	[0.058984375, 0.17218543046357615, 0.4230769230769231, 0.45454545454545453, 0.0]	0	0
201	(3, 2, 2, 2, 1)	[0.058984375, 0.17218543046357615, 0.4230769230769231, 0.45454545454545453, 0.0]	0	0
202	(3, 2, 2, 2, 2)	[0.058984375, 0.17218543046357615, 0.4230769230769231, 0.45454545454545453, 1.0]	0.00195312	5
203	(3, 2, 2, 2, 3)	[0.058984375, 0.17218543046357615, 0.4230769230769231, 0.45454545454545453, 0.0]	0	0
204	(3, 2, 2, 3, 1)	[0.058984375, 0.17218543046357615, 0.4230769230769231, 0.09090909090909091, 0.0]	0	0
205	(3, 2, 2, 3, 2)	[0.058984375, 0.17218543046357615, 0.4230769230769231, 0.09090909090909091, 1.0]	0.000390625	1
206	(3, 2, 2, 3, 3)	[0.058984375, 0.17218543046357615, 0.4230769230769231, 0.09090909090909091, 0.0]	0	0
207	(3, 2, 3, 1, 1)	[0.058984375, 0.17218543046357615, 0.07692307692307693, 1.0, 1.0]	0.00078125	2
208	(3, 2, 3, 1, 2)	[0.058984375, 0.17218543046357615, 0.07692307692307693, 1.0, 0.0]	0	0
209	(3, 2, 3, 1, 3)	[0.058984375, 0.17218543046357615, 0.07692307692307693, 1.0, 0.0]	0	0
210	(3, 2, 3, 2, 1)	[0.058984375, 0.17218543046357615, 0.07692307692307693, 0.0, 0]	0	0
211	(3, 2, 3, 2, 2)	[0.058984375, 0.17218543046357615, 0.07692307692307693, 0.0, 0]	0	0
212	(3, 2, 3, 2, 3)	[0.058984375, 0.17218543046357615, 0.07692307692307693, 0.0, 0]	0	0
213	(3, 2, 3, 3, 1)	[0.058984375, 0.17218543046357615, 0.07692307692307693, 0.0, 0]	0	0
214	(3, 2, 3, 3, 2)	[0.058984375, 0.17218543046357615, 0.07692307692307693, 0.0, 0]	0	0
215	(3, 2, 3, 3, 3)	[0.058984375, 0.17218543046357615, 0.07692307692307693, 0.0, 0]	0	0
216	(3, 3, 1, 1, 1)	[0.058984375, 0.18543046357615894, 0.35714285714285715, 0.5, 0.6]	0.00117187	3
217	(3, 3, 1, 1, 2)	[0.058984375, 0.18543046357615894, 0.35714285714285715, 0.5, 0.4]	0.00078125	2
218	(3, 3, 1, 1, 3)	[0.058984375, 0.18543046357615894, 0.35714285714285715, 0.5, 0.0]	0	0
219	(3, 3, 1, 2, 1)	[0.058984375, 0.18543046357615894, 0.35714285714285715, 0.2, 0.5]	0.000390625	1
220	(3, 3, 1, 2, 2)	[0.058984375, 0.18543046357615894, 0.35714285714285715, 0.2, 0.5]	0.000390625	1
221	(3, 3, 1, 2, 3)	[0.058984375, 0.18543046357615894, 0.35714285714285715, 0.2, 0.0]	0	0
222	(3, 3, 1, 3, 1)	[0.058984375, 0.18543046357615894, 0.35714285714285715, 0.3, 0.0]	0	0
223	(3, 3, 1, 3, 2)	[0.058984375, 0.18543046357615894, 0.35714285714285715, 0.3, 0.3333333333333333]	0.000390625	1
224	(3, 3, 1, 3, 3)	[0.058984375, 0.18543046357615894, 0.35714285714285715, 0.3, 0.6666666666666666]	0.00078125	2
225	(3, 3, 2, 1, 1)	[0.058984375, 0.18543046357615894, 0.32142857142857145, 0.7777777777777778, 0.7142857142857143]	0.00195312	5
226	(3, 3, 2, 1, 2)	[0.058984375, 0.18543046357615894, 0.32142857142857145, 0.7777777777777778, 0.0]	0	0
227	(3, 3, 2, 1, 3)	[0.058984375, 0.18543046357615894, 0.32142857142857145, 0.7777777777777778, 0.2857142857142857]	0.00078125	2
228	(3, 3, 2, 2, 1)	[0.058984375, 0.18543046357615894, 0.32142857142857145, 0.2222222222222222, 0.5]	0.000390625	1
229	(3, 3, 2, 2, 2)	[0.058984375, 0.18543046357615894, 0.32142857142857145, 0.2222222222222222, 0.5]	0.000390625	1
230	(3, 3, 2, 2, 3)	[0.058984375, 0.18543046357615894, 0.32142857142857145, 0.2222222222222222, 0.0]	0	0
231	(3, 3, 2, 3, 1)	[0.058984375, 0.18543046357615894, 0.32142857142857145, 0.0, 0]	0	0
232	(3, 3, 2, 3, 2)	[0.058984375, 0.18543046357615894, 0.32142857142857145, 0.0, 0]	0	0
233	(3, 3, 2, 3, 3)	[0.058984375, 0.18543046357615894, 0.32142857142857145, 0.0, 0]	0	0
234	(3, 3, 3, 1, 1)	[0.058984375, 0.18543046357615894, 0.32142857142857145, 0.2222222222222222, 1.0]	0.00078125	2
235	(3, 3, 3, 1, 2)	[0.058984375, 0.18543046357615894, 0.32142857142857145, 0.2222222222222222, 0.0]	0	0
236	(3, 3, 3, 1, 3)	[0.058984375, 0.18543046357615894, 0.32142857142857145, 0.2222222222222222, 0.0]	0	0
237	(3, 3, 3, 2, 1)	[0.058984375, 0.18543046357615894, 0.32142857142857145, 0.3333333333333333, 1.0]	0.00117187	3
238	(3, 3, 3, 2, 2)	[0.058984375, 0.18543046357615894, 0.32142857142857145, 0.3333333333333333, 0.0]	0	0
239	(3, 3, 3, 2, 3)	[0.058984375, 0.18543046357615894, 0.32142857142857145, 0.3333333333333333, 0.0]	0	0
240	(3, 3, 3, 3, 1)	[0.058984375, 0.18543046357615894, 0.32142857142857145, 0.4444444444444444, 0.25]	0.000390625	1
241	(3, 3, 3, 3, 2)	[0.058984375, 0.18543046357615894, 0.32142857142857145, 0.4444444444444444, 0.75]	0.00117187	3
242	(3, 3, 3, 3, 3)	[0.058984375, 0.18543046357615894, 0.32142857142857145, 0.4444444444444444, 0.0]	0	0

## Sheet: Fisher exact test
State History (d0, d6, d12, d18)	Number in each State on Day 24:
State History	State 1	State 2	State 3		Bonferroni corrected alpha-value	0.0002907
(1, 1, 1, 1)	1344	96	80
(1, 1, 2, 1)	90	17	19		Number of comparison	172
p-value	1.75e-06
State History	State 1	State 2	State 3
(1, 1, 1, 1)	1344	96	80
(1, 1, 3, 1)	74	11	24
p-value	5.73e-09
State History	State 1	State 2	State 3
(1, 1, 1, 1)	1344	96	80
(1, 2, 1, 1)	28	5	4
p-value	0.0416127
State History	State 1	State 2	State 3
(1, 1, 1, 1)	1344	96	80
(1, 2, 2, 1)	8	7	2
p-value	2.39e-05
State History	State 1	State 2	State 3
(1, 1, 1, 1)	1344	96	80
(1, 3, 1, 1)	26	7	8
p-value	5.79e-05
State History	State 1	State 2	State 3
(1, 1, 1, 1)	1344	96	80
(1, 3, 3, 1)	13	2	1
p-value	0.342454
State History	State 1	State 2	State 3
(1, 1, 1, 1)	1344	96	80
(2, 1, 1, 1)	8	2	3
p-value	0.0109652
State History	State 1	State 2	State 3
(1, 1, 1, 1)	1344	96	80
(2, 1, 3, 1)	3	3	1
p-value	0.00322347
State History	State 1	State 2	State 3
(1, 1, 1, 1)	1344	96	80
(2, 2, 1, 1)	3	2	1
p-value	0.0242702
State History	State 1	State 2	State 3
(1, 1, 1, 1)	1344	96	80
(2, 3, 1, 1)	4	1	2
p-value	0.0249875
State History	State 1	State 2	State 3
(1, 1, 1, 1)	1344	96	80
(3, 1, 1, 1)	26	8	6
p-value	0.00021366
State History	State 1	State 2	State 3
(1, 1, 1, 1)	1344	96	80
(3, 1, 2, 1)	9	1	3
p-value	0.0270527
State History	State 1	State 2	State 3
(1, 1, 1, 1)	1344	96	80
(3, 3, 2, 1)	23	7	2
p-value	0.00682343
State History	State 1	State 2	State 3
(1, 1, 2, 1)	90	17	19
(1, 1, 3, 1)	74	11	24
p-value	0.327396
State History	State 1	State 2	State 3
(1, 1, 2, 1)	90	17	19
(1, 2, 1, 1)	28	5	4
p-value	0.872168
State History	State 1	State 2	State 3
(1, 1, 2, 1)	90	17	19
(1, 2, 2, 1)	8	7	2
p-value	0.0217751
State History	State 1	State 2	State 3
(1, 1, 2, 1)	90	17	19
(1, 3, 1, 1)	26	7	8
p-value	0.595564
State History	State 1	State 2	State 3
(1, 1, 2, 1)	90	17	19
(1, 3, 3, 1)	13	2	1
p-value	0.698146
State History	State 1	State 2	State 3
(1, 1, 2, 1)	90	17	19
(2, 1, 1, 1)	8	2	3
p-value	0.586456
State History	State 1	State 2	State 3
(1, 1, 2, 1)	90	17	19
(2, 1, 3, 1)	3	3	1
p-value	0.083324
State History	State 1	State 2	State 3
(1, 1, 2, 1)	90	17	19
(2, 2, 1, 1)	3	2	1
p-value	0.172004
State History	State 1	State 2	State 3
(1, 1, 2, 1)	90	17	19
(2, 3, 1, 1)	4	1	2
p-value	0.577941
State History	State 1	State 2	State 3
(1, 1, 2, 1)	90	17	19
(3, 1, 1, 1)	26	8	6
p-value	0.592294
State History	State 1	State 2	State 3
(1, 1, 2, 1)	90	17	19
(3, 1, 2, 1)	9	1	3
p-value	0.649266
State History	State 1	State 2	State 3
(1, 1, 2, 1)	90	17	19
(3, 3, 2, 1)	23	7	2
p-value	0.276692
State History	State 1	State 2	State 3
(1, 1, 3, 1)	74	11	24
(1, 2, 1, 1)	28	5	4
p-value	0.292255
State History	State 1	State 2	State 3
(1, 1, 3, 1)	74	11	24
(1, 2, 2, 1)	8	7	2
p-value	0.00642658
State History	State 1	State 2	State 3
(1, 1, 3, 1)	74	11	24
(1, 3, 1, 1)	26	7	8
p-value	0.505405
State History	State 1	State 2	State 3
(1, 1, 3, 1)	74	11	24
(1, 3, 3, 1)	13	2	1
p-value	0.333411
State History	State 1	State 2	State 3
(1, 1, 3, 1)	74	11	24
(2, 1, 1, 1)	8	2	3
p-value	0.809667
State History	State 1	State 2	State 3
(1, 1, 3, 1)	74	11	24
(2, 1, 3, 1)	3	3	1
p-value	0.068259
State History	State 1	State 2	State 3
(1, 1, 3, 1)	74	11	24
(2, 2, 1, 1)	3	2	1
p-value	0.187122
State History	State 1	State 2	State 3
(1, 1, 3, 1)	74	11	24
(2, 3, 1, 1)	4	1	2
p-value	0.568368
State History	State 1	State 2	State 3
(1, 1, 3, 1)	74	11	24
(3, 1, 1, 1)	26	8	6
p-value	0.23785
State History	State 1	State 2	State 3
(1, 1, 3, 1)	74	11	24
(3, 1, 2, 1)	9	1	3
p-value	1
State History	State 1	State 2	State 3
(1, 1, 3, 1)	74	11	24
(3, 3, 2, 1)	23	7	2
p-value	0.0487481
State History	State 1	State 2	State 3
(1, 2, 1, 1)	28	5	4
(1, 2, 2, 1)	8	7	2
p-value	0.0517431
State History	State 1	State 2	State 3
(1, 2, 1, 1)	28	5	4
(1, 3, 1, 1)	26	7	8
p-value	0.538454
State History	State 1	State 2	State 3
(1, 2, 1, 1)	28	5	4
(1, 3, 3, 1)	13	2	1
p-value	1
State History	State 1	State 2	State 3
(1, 2, 1, 1)	28	5	4
(2, 1, 1, 1)	8	2	3
p-value	0.459456
State History	State 1	State 2	State 3
(1, 2, 1, 1)	28	5	4
(2, 1, 3, 1)	3	3	1
p-value	0.10913
State History	State 1	State 2	State 3
(1, 2, 1, 1)	28	5	4
(2, 2, 1, 1)	3	2	1
p-value	0.255755
State History	State 1	State 2	State 3
(1, 2, 1, 1)	28	5	4
(2, 3, 1, 1)	4	1	2
p-value	0.439212
State History	State 1	State 2	State 3
(1, 2, 1, 1)	28	5	4
(3, 1, 1, 1)	26	8	6
p-value	0.678541
State History	State 1	State 2	State 3
(1, 2, 1, 1)	28	5	4
(3, 1, 2, 1)	9	1	3
p-value	0.561628
State History	State 1	State 2	State 3
(1, 2, 1, 1)	28	5	4
(3, 3, 2, 1)	23	7	2
p-value	0.612094
State History	State 1	State 2	State 3
(1, 2, 2, 1)	8	7	2
(1, 3, 1, 1)	26	7	8
p-value	0.157559
State History	State 1	State 2	State 3
(1, 2, 2, 1)	8	7	2
(1, 3, 3, 1)	13	2	1
p-value	0.113352
State History	State 1	State 2	State 3
(1, 2, 2, 1)	8	7	2
(2, 1, 1, 1)	8	2	3
p-value	0.326663
State History	State 1	State 2	State 3
(1, 2, 2, 1)	8	7	2
(2, 1, 3, 1)	3	3	1
p-value	1
State History	State 1	State 2	State 3
(1, 2, 2, 1)	8	7	2
(2, 2, 1, 1)	3	2	1
p-value	1
State History	State 1	State 2	State 3
(1, 2, 2, 1)	8	7	2
(2, 3, 1, 1)	4	1	2
p-value	0.437325
State History	State 1	State 2	State 3
(1, 2, 2, 1)	8	7	2
(3, 1, 1, 1)	26	8	6
p-value	0.269485
State History	State 1	State 2	State 3
(1, 2, 2, 1)	8	7	2
(3, 1, 2, 1)	9	1	3
p-value	0.143052
State History	State 1	State 2	State 3
(1, 2, 2, 1)	8	7	2
(3, 3, 2, 1)	23	7	2
p-value	0.232758
State History	State 1	State 2	State 3
(1, 3, 1, 1)	26	7	8
(1, 3, 3, 1)	13	2	1
p-value	0.458197
State History	State 1	State 2	State 3
(1, 3, 1, 1)	26	7	8
(2, 1, 1, 1)	8	2	3
p-value	1
State History	State 1	State 2	State 3
(1, 3, 1, 1)	26	7	8
(2, 1, 3, 1)	3	3	1
p-value	0.274451
State History	State 1	State 2	State 3
(1, 3, 1, 1)	26	7	8
(2, 2, 1, 1)	3	2	1
p-value	0.820832
State History	State 1	State 2	State 3
(1, 3, 1, 1)	26	7	8
(2, 3, 1, 1)	4	1	2
p-value	0.845163
State History	State 1	State 2	State 3
(1, 3, 1, 1)	26	7	8
(3, 1, 1, 1)	26	8	6
p-value	0.898777
State History	State 1	State 2	State 3
(1, 3, 1, 1)	26	7	8
(3, 1, 2, 1)	9	1	3
p-value	0.803758
State History	State 1	State 2	State 3
(1, 3, 1, 1)	26	7	8
(3, 3, 2, 1)	23	7	2
p-value	0.306397
State History	State 1	State 2	State 3
(1, 3, 3, 1)	13	2	1
(2, 1, 1, 1)	8	2	3
p-value	0.511444
State History	State 1	State 2	State 3
(1, 3, 3, 1)	13	2	1
(2, 1, 3, 1)	3	3	1
p-value	0.145625
State History	State 1	State 2	State 3
(1, 3, 3, 1)	13	2	1
(2, 2, 1, 1)	3	2	1
p-value	0.199925
State History	State 1	State 2	State 3
(1, 3, 3, 1)	13	2	1
(2, 3, 1, 1)	4	1	2
p-value	0.46994
State History	State 1	State 2	State 3
(1, 3, 3, 1)	13	2	1
(3, 1, 1, 1)	26	8	6
p-value	0.536171
State History	State 1	State 2	State 3
(1, 3, 3, 1)	13	2	1
(3, 1, 2, 1)	9	1	3
p-value	0.457471
State History	State 1	State 2	State 3
(1, 3, 3, 1)	13	2	1
(3, 3, 2, 1)	23	7	2
p-value	0.860114
State History	State 1	State 2	State 3
(2, 1, 1, 1)	8	2	3
(2, 1, 3, 1)	3	3	1
p-value	0.455108
State History	State 1	State 2	State 3
(2, 1, 1, 1)	8	2	3
(2, 2, 1, 1)	3	2	1
p-value	0.805396
State History	State 1	State 2	State 3
(2, 1, 1, 1)	8	2	3
(2, 3, 1, 1)	4	1	2
p-value	1
State History	State 1	State 2	State 3
(2, 1, 1, 1)	8	2	3
(3, 1, 1, 1)	26	8	6
p-value	0.805791
State History	State 1	State 2	State 3
(2, 1, 1, 1)	8	2	3
(3, 1, 2, 1)	9	1	3
p-value	1
State History	State 1	State 2	State 3
(2, 1, 1, 1)	8	2	3
(3, 3, 2, 1)	23	7	2
p-value	0.271382
State History	State 1	State 2	State 3
(2, 1, 3, 1)	3	3	1
(2, 2, 1, 1)	3	2	1
p-value	1
State History	State 1	State 2	State 3
(2, 1, 3, 1)	3	3	1
(2, 3, 1, 1)	4	1	2
p-value	0.632867
State History	State 1	State 2	State 3
(2, 1, 3, 1)	3	3	1
(3, 1, 1, 1)	26	8	6
p-value	0.435035
State History	State 1	State 2	State 3
(2, 1, 3, 1)	3	3	1
(3, 1, 2, 1)	9	1	3
p-value	0.209907
State History	State 1	State 2	State 3
(2, 1, 3, 1)	3	3	1
(3, 3, 2, 1)	23	7	2
p-value	0.281705
State History	State 1	State 2	State 3
(2, 2, 1, 1)	3	2	1
(2, 3, 1, 1)	4	1	2
p-value	1
State History	State 1	State 2	State 3
(2, 2, 1, 1)	3	2	1
(3, 1, 1, 1)	26	8	6
p-value	0.695722
State History	State 1	State 2	State 3
(2, 2, 1, 1)	3	2	1
(3, 1, 2, 1)	9	1	3
p-value	0.40889
State History	State 1	State 2	State 3
(2, 2, 1, 1)	3	2	1
(3, 3, 2, 1)	23	7	2
p-value	0.444387
State History	State 1	State 2	State 3
(2, 3, 1, 1)	4	1	2
(3, 1, 1, 1)	26	8	6
p-value	0.711359
State History	State 1	State 2	State 3
(2, 3, 1, 1)	4	1	2
(3, 1, 2, 1)	9	1	3
p-value	1
State History	State 1	State 2	State 3
(2, 3, 1, 1)	4	1	2
(3, 3, 2, 1)	23	7	2
p-value	0.204707
State History	State 1	State 2	State 3
(3, 1, 1, 1)	26	8	6
(3, 1, 2, 1)	9	1	3
p-value	0.580682
State History	State 1	State 2	State 3
(3, 1, 1, 1)	26	8	6
(3, 3, 2, 1)	23	7	2
p-value	0.544516
State History	State 1	State 2	State 3
(3, 1, 2, 1)	9	1	3
(3, 3, 2, 1)	23	7	2
p-value	0.217063
State History	State 1	State 2	State 3
(1, 1, 1, 2)	100	35	27
(1, 1, 2, 2)	21	7	10
p-value	0.421247
State History	State 1	State 2	State 3
(1, 1, 1, 2)	100	35	27
(1, 1, 3, 2)	19	8	2
p-value	0.417688
State History	State 1	State 2	State 3
(1, 1, 1, 2)	100	35	27
(1, 2, 1, 2)	11	3	5
p-value	0.579467
State History	State 1	State 2	State 3
(1, 1, 1, 2)	100	35	27
(1, 2, 3, 2)	4	21	1
p-value	2.58e-08
State History	State 1	State 2	State 3
(1, 1, 1, 2)	100	35	27
(1, 3, 1, 2)	3	4	1
p-value	0.154861
State History	State 1	State 2	State 3
(1, 1, 1, 2)	100	35	27
(1, 3, 3, 2)	9	3	1
p-value	0.84035
State History	State 1	State 2	State 3
(1, 1, 1, 2)	100	35	27
(2, 2, 2, 2)	13	28	3
p-value	1.47e-06
State History	State 1	State 2	State 3
(1, 1, 1, 2)	100	35	27
(3, 1, 1, 2)	10	9	1
p-value	0.0572662
State History	State 1	State 2	State 3
(1, 1, 1, 2)	100	35	27
(3, 1, 3, 2)	4	1	1
p-value	1
State History	State 1	State 2	State 3
(1, 1, 2, 2)	21	7	10
(1, 1, 3, 2)	19	8	2
p-value	0.11702
State History	State 1	State 2	State 3
(1, 1, 2, 2)	21	7	10
(1, 2, 1, 2)	11	3	5
p-value	1
State History	State 1	State 2	State 3
(1, 1, 2, 2)	21	7	10
(1, 2, 3, 2)	4	21	1
p-value	3.04e-06
State History	State 1	State 2	State 3
(1, 1, 2, 2)	21	7	10
(1, 3, 1, 2)	3	4	1
p-value	0.243149
State History	State 1	State 2	State 3
(1, 1, 2, 2)	21	7	10
(1, 3, 3, 2)	9	3	1
p-value	0.373114
State History	State 1	State 2	State 3
(1, 1, 2, 2)	21	7	10
(2, 2, 2, 2)	13	28	3
p-value	9.56e-05
State History	State 1	State 2	State 3
(1, 1, 2, 2)	21	7	10
(3, 1, 1, 2)	10	9	1
p-value	0.0358228
State History	State 1	State 2	State 3
(1, 1, 2, 2)	21	7	10
(3, 1, 3, 2)	4	1	1
p-value	1
State History	State 1	State 2	State 3
(1, 1, 3, 2)	19	8	2
(1, 2, 1, 2)	11	3	5
p-value	0.173425
State History	State 1	State 2	State 3
(1, 1, 3, 2)	19	8	2
(1, 2, 3, 2)	4	21	1
p-value	8.75e-05
State History	State 1	State 2	State 3
(1, 1, 3, 2)	19	8	2
(1, 3, 1, 2)	3	4	1
p-value	0.298929
State History	State 1	State 2	State 3
(1, 1, 3, 2)	19	8	2
(1, 3, 3, 2)	9	3	1
p-value	1
State History	State 1	State 2	State 3
(1, 1, 3, 2)	19	8	2
(2, 2, 2, 2)	13	28	3
p-value	0.00520474
State History	State 1	State 2	State 3
(1, 1, 3, 2)	19	8	2
(3, 1, 1, 2)	10	9	1
p-value	0.575069
State History	State 1	State 2	State 3
(1, 1, 3, 2)	19	8	2
(3, 1, 3, 2)	4	1	1
p-value	0.61703
State History	State 1	State 2	State 3
(1, 2, 1, 2)	11	3	5
(1, 2, 3, 2)	4	21	1
p-value	3.92e-05
State History	State 1	State 2	State 3
(1, 2, 1, 2)	11	3	5
(1, 3, 1, 2)	3	4	1
p-value	0.2801
State History	State 1	State 2	State 3
(1, 2, 1, 2)	11	3	5
(1, 3, 3, 2)	9	3	1
p-value	0.584364
State History	State 1	State 2	State 3
(1, 2, 1, 2)	11	3	5
(2, 2, 2, 2)	13	28	3
p-value	0.00105014
State History	State 1	State 2	State 3
(1, 2, 1, 2)	11	3	5
(3, 1, 1, 2)	10	9	1
p-value	0.0626203
State History	State 1	State 2	State 3
(1, 2, 1, 2)	11	3	5
(3, 1, 3, 2)	4	1	1
p-value	1
State History	State 1	State 2	State 3
(1, 2, 3, 2)	4	21	1
(1, 3, 1, 2)	3	4	1
p-value	0.135426
State History	State 1	State 2	State 3
(1, 2, 3, 2)	4	21	1
(1, 3, 3, 2)	9	3	1
p-value	0.00141068
State History	State 1	State 2	State 3
(1, 2, 3, 2)	4	21	1
(2, 2, 2, 2)	13	28	3
p-value	0.429681
State History	State 1	State 2	State 3
(1, 2, 3, 2)	4	21	1
(3, 1, 1, 2)	10	9	1
p-value	0.021816
State History	State 1	State 2	State 3
(1, 2, 3, 2)	4	21	1
(3, 1, 3, 2)	4	1	1
p-value	0.00634965
State History	State 1	State 2	State 3
(1, 3, 1, 2)	3	4	1
(1, 3, 3, 2)	9	3	1
p-value	0.349536
State History	State 1	State 2	State 3
(1, 3, 1, 2)	3	4	1
(2, 2, 2, 2)	13	28	3
p-value	0.577199
State History	State 1	State 2	State 3
(1, 3, 1, 2)	3	4	1
(3, 1, 1, 2)	10	9	1
p-value	0.835519
State History	State 1	State 2	State 3
(1, 3, 1, 2)	3	4	1
(3, 1, 3, 2)	4	1	1
p-value	0.62704
State History	State 1	State 2	State 3
(1, 3, 3, 2)	9	3	1
(2, 2, 2, 2)	13	28	3
p-value	0.023982
State History	State 1	State 2	State 3
(1, 3, 3, 2)	9	3	1
(3, 1, 1, 2)	10	9	1
p-value	0.377271
State History	State 1	State 2	State 3
(1, 3, 3, 2)	9	3	1
(3, 1, 3, 2)	4	1	1
p-value	1
State History	State 1	State 2	State 3
(2, 2, 2, 2)	13	28	3
(3, 1, 1, 2)	10	9	1
p-value	0.249582
State History	State 1	State 2	State 3
(2, 2, 2, 2)	13	28	3
(3, 1, 3, 2)	4	1	1
p-value	0.0522017
State History	State 1	State 2	State 3
(3, 1, 1, 2)	10	9	1
(3, 1, 3, 2)	4	1	1
p-value	0.37747
State History	State 1	State 2	State 3
(1, 1, 1, 3)	69	12	15
(1, 1, 2, 3)	13	3	1
p-value	0.526009
State History	State 1	State 2	State 3
(1, 1, 1, 3)	69	12	15
(1, 1, 3, 3)	16	5	8
p-value	0.240483
State History	State 1	State 2	State 3
(1, 1, 1, 3)	69	12	15
(1, 2, 2, 3)	1	2	4
p-value	0.00437261
State History	State 1	State 2	State 3
(1, 1, 1, 3)	69	12	15
(2, 1, 2, 3)	13	1	3
p-value	0.832473
State History	State 1	State 2	State 3
(1, 1, 1, 3)	69	12	15
(3, 1, 1, 3)	4	4	2
p-value	0.0296305
State History	State 1	State 2	State 3
(1, 1, 1, 3)	69	12	15
(3, 1, 3, 3)	3	1	1
p-value	0.446697
State History	State 1	State 2	State 3
(1, 1, 1, 3)	69	12	15
(3, 2, 1, 3)	1	2	1
p-value	0.0494756
State History	State 1	State 2	State 3
(1, 1, 1, 3)	69	12	15
(3, 3, 3, 3)	1	5	2
p-value	0.0008849
State History	State 1	State 2	State 3
(1, 1, 2, 3)	13	3	1
(1, 1, 3, 3)	16	5	8
p-value	0.191866
State History	State 1	State 2	State 3
(1, 1, 2, 3)	13	3	1
(1, 2, 2, 3)	1	2	4
p-value	0.0053221
State History	State 1	State 2	State 3
(1, 1, 2, 3)	13	3	1
(2, 1, 2, 3)	13	1	3
p-value	0.442253
State History	State 1	State 2	State 3
(1, 1, 2, 3)	13	3	1
(3, 1, 1, 3)	4	4	2
p-value	0.15281
State History	State 1	State 2	State 3
(1, 1, 2, 3)	13	3	1
(3, 1, 3, 3)	3	1	1
p-value	0.723551
State History	State 1	State 2	State 3
(1, 1, 2, 3)	13	3	1
(3, 2, 1, 3)	1	2	1
p-value	0.102924
State History	State 1	State 2	State 3
(1, 1, 2, 3)	13	3	1
(3, 3, 3, 3)	1	5	2
p-value	0.00627511
State History	State 1	State 2	State 3
(1, 1, 3, 3)	16	5	8
(1, 2, 2, 3)	1	2	4
p-value	0.140274
State History	State 1	State 2	State 3
(1, 1, 3, 3)	16	5	8
(2, 1, 2, 3)	13	1	3
p-value	0.402481
State History	State 1	State 2	State 3
(1, 1, 3, 3)	16	5	8
(3, 1, 1, 3)	4	4	2
p-value	0.312832
State History	State 1	State 2	State 3
(1, 1, 3, 3)	16	5	8
(3, 1, 3, 3)	3	1	1
p-value	1
State History	State 1	State 2	State 3
(1, 1, 3, 3)	16	5	8
(3, 2, 1, 3)	1	2	1
p-value	0.300391
State History	State 1	State 2	State 3
(1, 1, 3, 3)	16	5	8
(3, 3, 3, 3)	1	5	2
p-value	0.0261904
State History	State 1	State 2	State 3
(1, 2, 2, 3)	1	2	4
(2, 1, 2, 3)	13	1	3
p-value	0.0117335
State History	State 1	State 2	State 3
(1, 2, 2, 3)	1	2	4
(3, 1, 1, 3)	4	4	2
p-value	0.349548
State History	State 1	State 2	State 3
(1, 2, 2, 3)	1	2	4
(3, 1, 3, 3)	3	1	1
p-value	0.356061
State History	State 1	State 2	State 3
(1, 2, 2, 3)	1	2	4
(3, 2, 1, 3)	1	2	1
p-value	0.757576
State History	State 1	State 2	State 3
(1, 2, 2, 3)	1	2	4
(3, 3, 3, 3)	1	5	2
p-value	0.51049
State History	State 1	State 2	State 3
(2, 1, 2, 3)	13	1	3
(3, 1, 1, 3)	4	4	2
p-value	0.0598931
State History	State 1	State 2	State 3
(2, 1, 2, 3)	13	1	3
(3, 1, 3, 3)	3	1	1
p-value	0.723551
State History	State 1	State 2	State 3
(2, 1, 2, 3)	13	1	3
(3, 2, 1, 3)	1	2	1
p-value	0.045614
State History	State 1	State 2	State 3
(2, 1, 2, 3)	13	1	3
(3, 3, 3, 3)	1	5	2
p-value	0.00211358
State History	State 1	State 2	State 3
(3, 1, 1, 3)	4	4	2
(3, 1, 3, 3)	3	1	1
p-value	0.79021
State History	State 1	State 2	State 3
(3, 1, 1, 3)	4	4	2
(3, 2, 1, 3)	1	2	1
p-value	1
State History	State 1	State 2	State 3
(3, 1, 1, 3)	4	4	2
(3, 3, 3, 3)	1	5	2
p-value	0.481695
State History	State 1	State 2	State 3
(3, 1, 3, 3)	3	1	1
(3, 2, 1, 3)	1	2	1
p-value	0.714286
State History	State 1	State 2	State 3
(3, 1, 3, 3)	3	1	1
(3, 3, 3, 3)	1	5	2
p-value	0.286713
State History	State 1	State 2	State 3
(3, 2, 1, 3)	1	2	1
(3, 3, 3, 3)	1	5	2
p-value	1

## Sheet: Conditional Probabilities
	Day 0			Day 6			Day 12			Day 18			Day 24
Lineage	S1	S2	S3	S1	S2	S3	S1	S2	S3	S1	S2	S3	S1	S2	S3
0	0.814081	0.185065	0.000853993	0	0.132971	0.867029	1	0	0	0	0	1	0.871821	0.128179	0
1	0.982489	0.0121656	0.0053456	0	0.00436272	0.995637	1	0	0	0	0.270282	0.729718	0.953281	0.0467188	0
2	0.157597	0	0.842403	0.99976	0	0.000239866	0	0	1	0.954618	0.0453818	0	0	0.534263	0.465737
3	0.997361	0	0.00263902	0.204916	0.00864088	0.786443	0.985096	0.00667914	0.008225	0	0	1	0.991711	0.00501053	0.0032782
4	0.0439277	0	0.956072	0.99911	0.000338396	0.000551622	0	0.00521175	0.994788	0.0685004	0.9315	0	0.0304656	0	0.969534
5	0	0	1	1	0	0	0	1	0	0.993692	0	0.00630791	0	0.173468	0.826532
6	0.040229	0	0.959771	0.999327	0	0.000673449	0.0423844	0	0.957616	0	1	0	1	0	0
7	0.831264	0	0.168736	0	0	1	1	0	0	0	1	0	0.910733	0.0892671	0
8	0.457526	0.531295	0.011179	0.996196	0	0.00380426	0	0	1	0.994813	0	0.00518734	0	0.449087	0.550913
9	0.884542	0.036597	0.0788612	1	0	0	0	0	1	1	0	0	0	0	1
10	0.678594	0	0.321406	1	0	0	0	0	1	0.965202	0.0347977	0	0	0.550107	0.449893
11	0.986857	0.0131194	2.35157e-05	0.996266	0.00373426	0	0	0	1	1	0	0	0	0	1
12	0.999733	0	0.000267104	0.997197	0.00280331	0	0	0	1	1	0	0	0	0	1
13	0	0	1	0.99908	0.000216047	0.000704358	0	0	1	0	0	1	1	0	0
14	0.80252	0.137735	0.059745	0.909143	0	0.0908567	0	0	1	0.999864	0.00013572	0	0	0	1
15	0.999646	0	0.000354127	0.91084	0	0.0891604	0	0	1	0.989489	0.0105109	0	0.02292	0.000561636	0.976518
16	0.999963	0	3.7013e-05	0.999834	3.89297e-05	0.000126919	0.0207633	0	0.979237	0.977821	0.0221791	0	0	0	1
17	0.969647	0.00434597	0.0260071	1	0	0	0	0	1	0.999869	0.000131045	0	0	0.228522	0.771478
18	0.198997	0.366384	0.434619	1	0	0	0	0.305955	0.694045	0.972624	0	0.0273757	0.229695	0.477122	0.293184
19	0.981035	0	0.0189654	0.952471	0.0111566	0.0363728	0	0.0751063	0.924894	0.996604	0.00112281	0.00227355	0	0.0229742	0.977026
20	0.962106	0.0289278	0.00896602	0.969866	0.0176853	0.0124488	0	0.0807046	0.919295	0.985084	0.0149156	0	0	0.00245916	0.997541
21	0.168004	0.184514	0.647483	0.957693	0.0423069	0	0	0	1	0.947077	0.0342684	0.0186544	0.659044	0.19322	0.147736
22	0.0763344	0	0.923666	0.938405	6.7642e-05	0.0615271	0.994843	0.00515723	0	0	0	1	0.966829	0	0.0331714
23	1	0	0	0.0674582	0	0.932542	1	0	0	1	0	0	0	0	1
24	0.0126631	0	0.987337	0	1	0	0.981696	0.0183043	0	0	0.198029	0.801971	0	1	0
25	0.88141	0	0.11859	0.687422	0.00386495	0.308714	0	0	1	0.984855	0.00166435	0.0134805	0	0	1
26	0.120047	0	0.879953	0.963351	0.0366494	0	0	0	1	0.977856	0.0221444	0	1	0	0
27	0.875584	0.101336	0.0230793	0.907017	0.0860557	0.00692741	0	0.0973057	0.902694	0.99945	0.00055002	0	0.0466396	0	0.95336
28	0.708753	0.111602	0.179645	0.87446	0	0.12554	0	0	1	0.960302	0.0365042	0.00319335	0	0.273744	0.726256
29	0.999727	0	0.000273124	0	1	0	0.991747	0.00369833	0.0045543	0	1	0	1	0	0
30	0.252404	0.0867635	0.660832	0	1	0	1	0	0	0	0.469953	0.530047	1	0	0
31	0.847727	0.00103308	0.15124	0	0.000471667	0.999528	0.999784	9.67762e-05	0.000119175	0.976433	0.0235666	0	0.0451425	0.000737453	0.95412
32	0.818464	0.124294	0.0572428	0.9549	0.0173504	0.0277494	0.0919691	0	0.908031	0.983036	0.00162513	0.0153393	0	0.081258	0.918742
33	0.963772	0	0.0362283	0	1	0	1	0	0	0	1	0	1	0	0
34	0.646913	0.239405	0.113682	0.0610342	0.938966	0	0	0.0657818	0.934218	0.819749	0.109815	0.0704355	0	0	1
35	0.898018	0	0.101982	0	0.167484	0.832516	0.999776	0.00022392	0	0.0436244	0.000982972	0.955393	0.0424486	0.147704	0.809847
36	0	0	1	0.986157	0.000245334	0.0135973	0	0.00813583	0.991864	0	0.00265761	0.997342	0.763196	0.105837	0.130967
37	0	0	1	0	1	0	1	0	0	0	1	0	0.931521	0.0684785	0
38	0.907858	0	0.0921415	0	1	0	1	0	0	0	1	0	0	0	1
39	0.956839	0	0.0431612	0	1	0	1	0	0	0	1	0	0.953281	0.0467188	0
40	0.936626	0	0.0633742	0	1	0	1	0	0	0	1	0	0.953281	0.0467188	0
41	0.936626	0	0.0633742	0	1	0	1	0	0	0	1	0	0.953281	0.0467188	0
42	0.477457	0.00170558	0.520838	0.85938	0.105081	0.0355393	0	1	0	1	0	0	0	0.00689951	0.9931
43	0.414239	0	0.585761	0.936034	0	0.0639664	0	1	0	0.902734	0.0168339	0.0804325	0	0	1
44	0.749373	0	0.250627	0	0.23473	0.76527	0	1	0	0	0.109896	0.890104	0.953281	0.0467188	0
45	0.855318	0	0.144682	0	1	0	1	0	0	0	1	0	1	0	0
46	0.782793	0.0965213	0.120686	0.642095	0.0575749	0.30033	0.0123398	0.00506179	0.982598	0.963635	0.0363654	0	0.0333131	0	0.966687
47	0.919968	0	0.0800319	0.876763	0.123237	0	0	0	1	0.914621	0.0853794	0	0	0.41946	0.58054
48	0.936626	0	0.0633742	0	0	1	1	0	0	0.829851	0.0186987	0.151451	0	0.550107	0.449893
49	0.831264	0	0.168736	0	1	0	1	0	0	0	1	0	1	0	0
50	1	0	0	0.640969	0	0.359031	1	0	0	0	0.00403168	0.995968	1	0	0
51	0.878526	0.119742	0.00173135	0	0.697012	0.302988	0.986209	0.0137913	0	0.140036	0.208256	0.651708	0.620115	0.379885	0
52	0.891329	0	0.108671	0.0423869	0.012313	0.9453	1	0	0	1	0	0	0	0.169292	0.830708
53	0	1	0	0.922224	0.0777764	0	0	1	0	0	0.00721023	0.99279	0	1	0
54	0.997958	0	0.00204223	0	0	1	1	0	0	0.988859	0.0111408	0	0	1	0
55	0.0516255	0	0.948375	1	0	0	0.985303	0.0146972	0	0	0.270282	0.729718	1	0	0
56	0.237688	0	0.762312	0.931153	0.0261765	0.0426705	0	0	1	1	0	0	0.961464	0	0.0385359
57	0.785512	0	0.214488	0	0	1	0.661941	0	0.338059	0	1	0	1	0	0
58	0.623781	0.102124	0.274095	0.966849	0.000352987	0.0327981	0	1	0	0.990626	0.00937422	0	0	0	1
59	0.990237	0.0097456	1.71843e-05	0.99933	0	0.000669514	0	0.0184853	0.981515	0.915789	3.03012e-05	0.0841809	0.0323515	0.283011	0.684638
60	0.269994	0	0.730006	0.777358	0	0.222642	0	1	0	0	0.109896	0.890104	1	0	0
61	0.818764	0.181236	0	0.998654	0	0.00134599	0.253871	0	0.746129	0.999631	0.000369251	0	0	0	1
62	0.949424	0	0.0505755	0.832059	0.00490814	0.163033	0	0	1	0.972962	0.000113509	0.0269243	0	0.997842	0.00215818
63	0.666105	0.0842461	0.249649	0.930749	0.0521907	0.0170608	0.277487	0	0.722513	0.965944	0.0241836	0.00987215	0	0	1
64	0.49907	0.498229	0.00270145	0.0855204	0.913173	0.00130634	1	0	0	0.0186703	0	0.98133	0	0.982532	0.0174683
65	1	0	0	0	1	0	0.851023	0.0317356	0.117242	0	1	0	0.958721	0.0156618	0.0256173
66	0.816231	0	0.183769	1	0	0	0	1	0	1	0	0	0	0	1
67	0.999512	0	0.000488297	0.999906	0	9.44765e-05	0	0.00564663	0.994353	0.926802	0.0167506	0.0564476	0	1	0
68	0.901782	0	0.0982176	0	0	1	0.981168	0.0188325	0	0.0464018	0.949364	0.00423425	0	1	0
69	0.829371	0.0609763	0.109653	0.823671	0.16731	0.00901874	0	0	1	0.869652	0.0689994	0.0613488	0.0214522	0.411072	0.567476
70	0.739478	0.0749766	0.185545	0.0316342	0	0.968366	0.131053	0.562018	0.306929	0.999146	0	0.000854088	0	1	0
71	0	0	1	0	0	1	1	0	0	0	0.109896	0.890104	0	1	0
72	0.0141188	0	0.985881	1	0	0	1	0	0	0	0.487356	0.512644	1	0	0
73	0.982615	0	0.0173845	0	0.734082	0.265918	0.518674	0.0128946	0.468431	0.988859	0.0111408	0	0	0	1
74	1	0	0	1	0	0	0	0	1	0.912797	0.0205677	0.0666355	0	1	0
75	0.953745	0	0.0462545	0.546463	0	0.453537	0	1	0	0	0	1	0.94927	0	0.0507296
76	0.233563	0.327894	0.438543	0.717376	0.145649	0.136975	0	0.0475941	0.952406	0	1	0	0	0.011195	0.988805
77	0.422551	0.00205976	0.575389	0.999637	0.000363384	0	0	0	1	0.801373	0.198627	0	0.848768	0.0831935	0.068038
78	0.0785051	0.10613	0.815365	0	0.00800717	0.991993	0.994196	0.00474211	0.00106175	0	1	0	1	0	0
79	0.94865	0	0.0513502	0.972657	0.0273433	0	0	0.618918	0.381082	0.995018	0.00498231	0	0	0	1
80	0.951704	0	0.0482958	0	1	0	1	0	0	0	1	0	0	0.379412	0.620588
81	0.0315882	0.247599	0.720813	0.913144	0.0171135	0.069742	0	0.288776	0.711224	0.234221	0.723033	0.0427461	0.865135	0.0423988	0.0924666
82	0.999594	0	0.000406389	0.182709	0.00513631	0.812154	0	0.708978	0.291022	0	0.0395279	0.960472	0.826904	0.0405252	0.132571
83	0.0278547	0.00434497	0.9678	0.959538	0.0404617	0	0	1	0	0	0.381693	0.618307	0	1	0
84	0	0	1	1	0	0	0.783987	0	0.216013	0	1	0	0.998186	0	0.00181395
85	0.976176	0.0126874	0.0111365	0.853887	0.0388377	0.107275	0.0263379	0.5068	0.466863	0.985468	0.0145316	0	0.00895238	0	0.991048
86	0.622947	0.11066	0.266393	0.0117132	0.176165	0.812122	1	0	0	0.994398	0.0056016	0	0	0	1
87	0.74721	0	0.25279	0.951131	0	0.0488691	0	1	0	0.920512	0.0431649	0.0363236	0	0	1
88	0.942684	0.0542077	0.00310812	0.559439	0.440561	0	0	0.0921526	0.907847	0.820265	0.179318	0.000416995	0	1	0
89	0.694299	0.141815	0.163887	0.932848	0.0367593	0.0303932	0.280545	0.020373	0.699082	0.950323	0.0149893	0.0346875	0	0.0303995	0.969601
90	0.0724372	0	0.927563	0.972657	0.0273433	0	0	1	0	1	0	0	0.826904	0.0405252	0.132571
91	0.939897	0.0347891	0.0253136	0.999197	0.000802553	0	0	0	1	0	1	0	1	0	0
92	0.774625	0	0.225375	0	0.132971	0.867029	0.963142	0	0.0368578	0.822922	0.101984	0.0750932	0	0.289563	0.710437
93	0.871594	0.0104582	0.117948	0.998548	0.00145195	0	0	0	1	0	0.925073	0.0749265	0.942987	0.0462143	0.0107987
94	0.978273	0.000307656	0.021419	0.997479	0.00252055	0	0	0.00221381	0.997786	0	1	0	1	0	0
95	0.0135992	0	0.986401	0.875932	0.124068	0	0.999687	0	0.000313362	0	1	0	0.999642	0.000357597	0
96	0.0192327	0	0.980767	0	0	1	0	1	0	0.994398	0.0056016	0	0	0	1
97	0.119885	0	0.880115	0.984955	0	0.0150453	0	0.44814	0.55186	0.941154	0.015905	0.042941	0.932512	0.0114252	0.0560632
98	0.823023	0.0437567	0.13322	0.960987	0	0.0390132	0	1	0	0	0	1	0.893029	0.0471895	0.0597811
99	0.822364	0.033734	0.143902	0.839241	0.16065	0.00010864	0.0346325	0	0.965368	0.83126	0.16874	0	0.0591059	0.938525	0.00236899
100	0.815966	0	0.184034	0	0	1	0	1	0	1	0	0	0.745835	0.164485	0.0896802
101	0.0861734	0	0.913827	0.923537	0.0129812	0.0634822	0.950383	0.0496171	0	0	0.381693	0.618307	0.860703	0.0703027	0.0689947
102	0	0	1	0	0	1	0	1	0	1	0	0	0	0	1
103	1	0	0	0	0	1	0	1	0	0.98464	0.0153599	0	1	0	0
104	0	0	1	1	0	0	0.992597	0.007403	0	0	1	0	1	0	0
105	1	0	0	0	1	0	0	0	1	1	0	0	1	0	0
106	1	0	0	0.956183	0	0.0438175	0	0	1	0	1	0	1	0	0
107	0.999657	0	0.000343345	0	0	1	0	1	0	0	1	0	1	0	0
108	0.977943	0	0.0220566	0	1	0	1	0	0	0.936682	0.0633178	0	0	0	1
109	0.963308	0.00802505	0.0286672	0.999701	0	0.000299423	0	0	1	0.0281532	0.971847	0	0.973737	0	0.0262631
110	0.984145	0	0.0158546	0.981016	0.0114909	0.00749258	0	0	1	0	1	0	1	0	0
111	0.993504	0	0.00649589	1	0	0	0	1	0	0.988859	0.0111408	0	0	0	1
112	0.880806	0	0.119194	0	0.479217	0.520783	0	1	0	0.956878	0.043122	0	0	1	0
113	0.992899	0	0.00710051	0.731888	0.00337292	0.264739	1	0	0	0.0225043	0	0.977496	0.921931	0.00572734	0.0723415
114	0	0	1	0	1	0	0	0	1	0.907943	0	0.0920571	0.973495	0.0265052	0
115	0.780741	0.173979	0.04528	1	0	0	0	0	1	1	0	0	0.757207	0	0.242793
116	0.992538	0	0.00746192	0	1	0	0.987722	0.0122777	0	0.956878	0.043122	0	0	0	1
117	0.976636	0	0.0233645	0.623283	0.376717	0	0	1	0	1	0	0	0	0	1
118	0.582419	0.180084	0.237497	0.360874	0.639126	0	0	0	1	0	1	0	0	0	1
119	0.0250166	0	0.974983	0.986139	0.0138611	0	1	0	0	0	1	0	0	0	1
120	0.979495	0.00845468	0.01205	0	0	1	0	1	0	0.963219	0.0182769	0.0185043	0.941035	0.0338203	0.0251447
121	0.834501	0	0.165499	0.932076	0.0233544	0.0445698	0	0.294284	0.705716	0.910266	0.0897343	0	0	0.951371	0.0486287
122	0.0409422	0	0.959058	0.964349	0.0135549	0.0220959	0	0.618918	0.381082	0.877137	0.0428225	0.0800404	0.910733	0.0892671	0
123	0.973896	0.000146848	0.0259571	0.787099	0	0.212901	0	0.973927	0.0260726	0.977011	0.00843836	0.0145509	0	0.123642	0.876358
124	1	0	0	0	0.380213	0.619787	1	0	0	0	1	0	0	1	0
125	0.323894	0.191109	0.484997	0	0	1	1	0	0	1	0	0	0.061918	0	0.938082
126	0.963213	0	0.0367872	0.587738	0.00826123	0.404	0	0	1	0.998875	0.00112536	0	0.594754	0	0.405246
127	0.91036	0.0894193	0.000220383	0	1	0	1	0	0	0.956878	0.043122	0	0	0	1
128	0.966612	0.0135296	0.0198586	0.280193	0.698407	0.0213999	1	0	0	0	1	0	0.925788	0	0.074212
129	0.0566013	0	0.943399	1	0	0	0	1	0	0.956878	0.043122	0	1	0	0
130	0.0626448	0	0.937355	0.993021	0.00697893	0	0	0.961192	0.0388084	1	0	0	0.988678	0	0.0113219
131	1	0	0	0.616084	0	0.383916	0	0	1	0	1	0	0.906106	0.00735325	0.0865409
132	0.734827	0	0.265173	0	1	0	0.326106	0	0.673894	0	0	1	0.937869	0.00574543	0.0563853
133	0.05448	0	0.94552	0.999858	0.000141959	0	0	1	0	0	1	0	0.984221	0	0.0157792
134	0.999945	0	5.46956e-05	1	0	0	0	0.999184	0.000815942	0.992753	0	0.00724724	0.0563265	0	0.943673
135	0.768441	0.00150776	0.230051	0.995337	0.00466347	0	0	0	1	0.471894	0.528106	0	0	1	0
136	0.395052	0.0770285	0.527919	0.916044	0	0.0839562	0	0.0921526	0.907847	0.995514	0.00448631	0	0.953281	0.0467188	0
137	0.831264	0	0.168736	0	1	0	0	0	1	0.936682	0.0633178	0	0.925788	0	0.074212
138	0.964266	0.000418161	0.0353158	0	0	1	0.0785533	0.920545	0.00090183	0.977964	0.0220361	0	1	0	0
139	0.878886	0.0757652	0.0453484	0.779399	0.220601	0	0	1	0	0	0	1	0.974506	0.0254945	0
140	0.907003	0.0120409	0.0809559	0.795757	0.167777	0.0364659	0	0.708978	0.291022	0.938523	0.0370079	0.0244691	0	0	1
141	0.433534	0.00147012	0.564996	0.904628	0.00115595	0.0942158	0.0275922	0.00308683	0.969321	0.831398	0.168602	0	0.925788	0	0.074212
142	0.999551	0	0.000449381	0.326035	0.0959963	0.577969	0.783987	0	0.216013	0	1	0	1	0	0
143	0.871679	0	0.128321	0.528647	0.430977	0.0403758	0	0.0687479	0.931252	0	1	0	0.956105	0.0144176	0.0294778
144	0.86209	0.0153827	0.122527	0.924369	7.02319e-05	0.0755604	0	0	1	0	1	0	0.886932	0.0604333	0.0526349
145	0.742128	0	0.257872	0.980129	0.00936812	0.0105032	0.0342243	0	0.965776	0	0.562629	0.437371	0.962254	0.0245224	0.0132232
146	0.830142	0	0.169858	0	1	0	1	0	0	0	0	1	0	0	1
147	0.934528	0.00124427	0.0642274	0.947491	0.00163149	0.0508773	0.129938	0.00484553	0.865216	0.998811	0.000453747	0.000735027	0.139722	0.80801	0.0522677
148	0.936626	0	0.0633742	0.404745	0.000406363	0.594849	1	0	0	0.262015	0.737985	0	0	0.124845	0.875155
149	0.800208	0.0688671	0.130925	1	0	0	0	0.978483	0.0215169	0.999765	0.00023466	0	0	1	0
150	0.936626	0	0.0633742	0	0	1	0	1	0	0	1	0	0.910733	0.0892671	0
151	0.981035	0	0.0189654	0.970355	0	0.0296446	0	0.44814	0.55186	0.917321	0.0826787	0	0	0.504695	0.495305
152	0.831919	0.0648841	0.103197	0	0	1	0	0.44814	0.55186	0	1	0	1	0	0
153	0.761027	0.121711	0.117262	0.86841	0.113757	0.0178335	0.0140355	0.97823	0.00773443	0.997472	0.00252794	0	0.122936	0	0.877064
154	0.940885	0.00793132	0.0511832	0.982165	0.0177276	0.000107761	0.0379978	0.00141698	0.960585	0.969182	0.0208188	0.0099995	0.570699	0.156536	0.272765
155	0.801193	0.0412591	0.157548	0.782744	0.132604	0.0846522	0	0.0852986	0.914701	0.85726	0.0267101	0.11603	0.0782202	0.542433	0.379347
156	0.0145928	0	0.985407	0.916044	0	0.0839562	0	1	0	0.966956	0.00363135	0.0294122	1	0	0
157	0.984922	0	0.0150778	0.972098	0.0264166	0.00148489	0.106911	0.829264	0.0638246	0.999823	0.000176695	0	0	0	1
158	0.819738	0	0.180262	0	0	1	0	1	0	0.992935	0.0070653	0	0.958721	0.0156618	0.0256173
159	0.999756	0	0.000243768	1	0	0	0.0381426	0.960106	0.00175158	0.914172	0.0858279	0	0	0	1
160	0.861323	0.0607719	0.0779047	0.679664	0.189832	0.130505	0	0.000318476	0.999682	0	1	0	0	0.102066	0.897934
161	0.999446	0	0.000554301	0.999451	0.00054876	0	0	1	0	0.955932	0	0.044068	0	0.178832	0.821168
162	0.99117	0.000149888	0.00867973	0.939257	0.00486396	0.0558789	0.180998	0.411726	0.407277	0.963508	0.0364919	0	0	0	1
163	0.869273	0.0376003	0.0931268	0	1	0	0	0.00593554	0.994064	0	0	1	0.918612	0	0.081388
164	0.115295	0.0239794	0.860725	0.821459	0.130859	0.047682	0.995779	0	0.00422105	0	0.768416	0.231584	0.87668	0.067839	0.0554806
165	0.944105	0	0.0558952	0.80814	0.13631	0.05555	0	1	0	0	0.109896	0.890104	0.992765	0	0.00723463
166	0.0145612	0.12606	0.859379	0.12035	0.87965	0	1	0	0	0	0	1	0	0	1
167	0.992029	0	0.00797114	0.999355	0	0.000645012	0.0798314	0	0.920169	0	1	0	0.913761	0	0.086239
168	0.246348	0	0.753652	0	0	1	1	0	0	0	0.294645	0.705355	0	0.45979	0.54021
169	0.961447	0	0.0385532	0.922722	0.0772781	0	0.271374	0.728626	0	0	0.00135491	0.998645	0.991356	0.00864423	0
170	0.304516	0.304003	0.391481	0.200325	0.799675	0	0.996337	0.00366312	0	0.0471436	0.952856	0	0	0.00798022	0.99202
171	0.997172	0	0.00282769	0.999139	0.00020207	0.000658791	0.0758019	0	0.924198	0.101841	0.898159	0	1	0	0
172	0.877206	0.0879588	0.0348348	0.348441	0.651559	0	0.974053	0	0.0259472	0	1	0	0	0	1
173	0.998035	0.00148267	0.000482352	0.556144	0.127984	0.315872	0	0.788827	0.211173	0	0.108046	0.891954	1	0	0
174	0.660704	0.339296	0	0.888374	0.0835861	0.0280401	0.982364	0.00037381	0.0172623	0	0.00124556	0.998754	1	0	0
175	0.999948	0	5.24892e-05	0.337143	0.660282	0.00257495	1	0	0	0	1	0	0.242349	0	0.757651
176	0	0	1	0.82269	0.17731	0	0.69498	0.30236	0.00265957	0	0.953209	0.0467911	1	0	0
177	0.831264	0	0.168736	0	0	1	0	1	0	0	1	0	0.939334	0.0230176	0.0376489
178	0.609353	0.0857208	0.304926	0.41062	0.0386257	0.550754	0.078895	0.248312	0.672793	0.963283	0.0367167	0	0.0379783	0	0.962022
179	0.139658	0.164224	0.696118	0.993017	0.00562479	0.00135837	0.0801368	0.684341	0.235522	0.96328	0.0101837	0.0265362	0.852203	0	0.147797
180	0.99775	0	0.00225033	0	0	1	1	0	0	0.881046	0.00763549	0.111319	0.973975	0	0.0260249
181	0.787	0	0.213	0.956183	0	0.0438175	0.987722	0.0122777	0	0	0	1	1	0	0
182	0.782074	0	0.217926	0.985101	0.0103849	0.00451427	0	0.010028	0.989972	0.208965	0.791035	0	0	0.647158	0.352842
183	0.65131	0.0156301	0.33306	0.995144	0.00379512	0.00106053	0.14938	0	0.85062	0.995972	0.00402803	0	0.822739	0.0256589	0.151603
184	0.979528	0.0126956	0.00777642	0.23842	0.021364	0.740216	0.966899	0.0331007	0	0.857853	0.13573	0.00641645	0	0.690914	0.309086
185	0.972238	0	0.027762	0.887572	0.111798	0.000630595	0.0775443	0.922456	0	0.976714	8.50823e-05	0.0232006	0.0639822	0	0.936018
186	0.953898	0	0.046102	0	1	0	0	1	0	0.831398	0.168602	0	0	0	1
187	0	0	1	0.86597	0	0.13403	0.583998	0.416002	0	0	1	0	0.958782	0	0.0412176
188	0.879838	0.0457476	0.0744147	0.968947	0.0211859	0.0098672	0	1	0	0	0	1	0	1	0
189	0.195031	0	0.804969	0.964743	0.035257	0	0.860885	0.139115	0	0	1	0	1	0	0
190	0.758888	0	0.241112	0	0	1	0	1	0	0	1	0	1	0	0
191	0.788973	0.133134	0.0778925	0.930728	0.000257525	0.0690141	0	0.86141	0.13859	0.985588	0.0144115	0	0	0.83025	0.16975
192	0.977	0	0.0230004	0.403488	0.00113428	0.595378	0.885634	0.0330262	0.08134	1	0	0	0	0	1
193	0.831031	0	0.168969	1	0	0	0.0132637	0	0.986736	0	0.000558349	0.999442	1	0	0
194	0.867757	0.104122	0.0281215	0.990076	0.00780363	0.00212012	0.0136114	0.00253793	0.983851	0	0.415961	0.584039	0.998219	0.00155081	0.0002306
195	0.929264	0	0.0707356	0.109093	0.890907	0	0	0.0921526	0.907847	0.940155	0.0598446	0	0.941644	0.0441024	0.0142538
196	0.591051	0	0.408949	1	0	0	0	0	1	0.136067	0.00306595	0.860867	0	1	0
197	0.74721	0	0.25279	0	0	1	0	0.44814	0.55186	0	1	0	1	0	0
198	0.999897	0	0.00010278	0.999774	0.000225929	0	0	0.764607	0.235393	0.999511	0.000488589	0	0	1	0
199	0.839943	0.00422645	0.155831	0.996498	0.00350169	0	0	0	1	1	0	0	1	0	0
200	0.73483	0.117398	0.147772	0.0229757	0.838045	0.138979	0	0	1	0.0117104	0.206079	0.78221	0.992958	0.00704232	0
201	0.899841	0.0155959	0.0845628	0.761679	0.203417	0.0349043	0	0.44814	0.55186	0.714886	0.241624	0.0434898	0	0.13258	0.86742
202	0.948098	0.0516875	0.00021455	0.999075	0	0.00092491	0	0	1	0.999981	1.89187e-05	0	0.856316	0.0979222	0.045762
203	0.741807	0.0173003	0.240893	0.575089	0.0304724	0.394439	0	0	1	0.732644	0.195487	0.0718692	0.0111722	0.617614	0.371214
204	0.999808	0	0.000192322	0.901909	0	0.0980907	1	0	0	0	0.0581428	0.941857	1	0	0
205	0.926181	0.0270246	0.0467946	0.956353	0.0216809	0.0219658	0.0095686	0.391078	0.599353	0.819926	0.0634303	0.116643	0	0.447323	0.552677
206	0.999875	0	0.000124822	0.956183	0	0.0438175	0	1	0	1	0	0	0	1	0
207	0.951704	0	0.0482958	1	0	0	0.30037	0.322032	0.377599	0.962618	0.0373818	0	0	0	1
208	0.955671	0	0.0443292	0.836016	0.0827912	0.0811927	0.961383	0.0239007	0.0147162	0.0155866	0.000175604	0.984238	0.999261	0	0.000739399
209	0.148759	0	0.851241	0.929886	0.0104564	0.0596574	0	1	0	0.874543	0.0722545	0.0532024	0.957907	0.00625939	0.0358338
210	0.533473	0.181525	0.285002	0.961537	0.0218266	0.0166368	0	0	1	0.0277768	0.826479	0.145744	0.262793	0.462036	0.275171
211	0.50477	0	0.49523	0.939388	0	0.0606125	0	0.288776	0.711224	0.967306	0.0326939	0	0.929602	0.0455583	0.0248392
212	0	0	1	0	1	0	1	0	0	0	1	0	0	1	0
213	1	0	0	0	1	0	1	0	0	1	0	0	0	1	0
214	0.0082163	0	0.991784	0	1	0	1	0	0	1	0	0	0	1	0
215	0.985297	0	0.0147034	0.865813	0.0881264	0.0460609	0.999612	0.000388298	0	0	0	1	0.921516	0.0121086	0.0663755
216	0.989633	0.000196212	0.0101707	0.970909	0	0.0290911	0	1	0	0.983516	0.0164838	0	0	0.808536	0.191464
217	0.982978	0.0164284	0.000593843	0	1	0	1	0	0	0	1	0	0	1	0
218	0.994106	0	0.00589387	0	0.132971	0.867029	0	1	0	0	1	0	0.7755	0.038006	0.186494
219	0.898658	0	0.101342	0.99922	0.000780278	0	1	0	0	0	0	1	1	0	0
220	0	0.998107	0.00189336	0	1	0	0	0.495309	0.504691	0.974668	0	0.025332	0	0	1
221	0.315768	0	0.684232	0.995407	0.0045926	0	0	0.953055	0.0469454	0.990952	0.00904772	0	0.982479	0.00149136	0.01603
222	0.0305813	0	0.969419	0	1	0	1	0	0	0	1	0	0	1	0
223	0.805893	0.193709	0.0003986	0.155969	0.844031	0	0	1	0	0.992545	0.00745489	0	0	0.379412	0.620588
224	0.576259	0.00403994	0.419701	0.759931	0.0694302	0.170638	0	0	1	0.825546	0	0.174454	0.505008	0.494992	0
225	0.307283	0.0273898	0.665327	0.945133	0.0332119	0.0216555	0.772692	0.0144073	0.212901	0	1	0	1	0	0
226	0.843982	0.0426575	0.113361	0.914433	0	0.0855668	1	0	0	0	0.000794884	0.999205	0.910733	0.0892671	0
227	0.977688	0.00820708	0.0141047	0.897958	0	0.102042	0.971033	0	0.0289668	0	0	1	0.950031	0.0302876	0.0196818
228	0.956839	0	0.0431612	0	1	0	1	0	0	0.936682	0.0633178	0	0	1	0
229	0.956839	0	0.0431612	0	1	0	1	0	0	0.977964	0.0220361	0	0	1	0
230	1	0	0	1	0	0	0	0.95038	0.0496197	0.976185	0	0.0238146	0	1	0
231	0.154429	0.839054	0.00651768	0.913546	0.0288917	0.0575625	0.189078	0.00211528	0.808806	0.982776	0.0172235	0	0.990657	0	0.00934258
232	0.561942	0.436623	0.0014348	0	0.970297	0.029703	0	0	1	0.94617	0.0106599	0.0431699	0.999736	0.000145172	0.000118725
233	0.94807	0	0.0519297	0	0.132971	0.867029	0.190433	0.809567	0	0.977964	0.0220361	0	0.974817	0.00955483	0.0156284
234	0.0630169	0	0.936983	0	0.550948	0.449052	0	1	0	1	0	0	0	1	0
235	0.938873	0.000331339	0.0607955	0.737011	0.207298	0.0556909	0	0.995426	0.00457393	0.175963	0.000634387	0.823402	0.996934	0.00116329	0.00190274
236	0.936626	0	0.0633742	0	1	0	1	0	0	0.982293	0.0177069	0	0	1	0
237	0.99837	0.00113673	0.00049308	0.999758	0.000242285	0	0	0.91347	0.0865299	0.955472	0.0445283	0	0.145897	0.312224	0.541879
238	0.936347	0.0517566	0.0118963	0.956967	0.0241571	0.0188757	0	0	1	0	0.43401	0.56599	0.970628	0	0.0293716
239	0.941335	0.0166859	0.0419793	1	0	0	0	0	1	0.999291	0.000709186	0	0.964547	0.0354531	0
240	0.958055	0	0.041945	0.905554	0.0806134	0.0138325	0	0.802382	0.197618	0.946672	0.0533276	0	0	0.753505	0.246495
241	0.92713	0.00202266	0.0708473	0.900049	0.0744664	0.0254848	0	1	0	0.984195	0	0.015805	0	1	0
242	0.865062	0.134938	0	0	0.23473	0.76527	0	1	0	0	1	0	1	0	0
243	0.934116	0.00019122	0.0656927	0.99253	0.00744967	2.03413e-05	1	0	0	0	0.00329032	0.99671	1	0	0
244	0.997404	0	0.00259564	0.888084	0	0.111916	0	1	0	0	0.177674	0.822326	0.772144	0.104064	0.123791
245	0.359218	0	0.640782	0.925099	0.0325079	0.0423931	1	0	0	0	1	0	1	0	0
246	0.937262	0.014205	0.0485332	1	0	0	0	0	1	0.969334	0.030292	0.00037401	0.990079	0	0.0099207
247	0.922754	0.0768111	0.000434586	1	0	0	0	0	1	0.829851	0.0186987	0.151451	1	0	0
248	0.940493	0.0489014	0.010606	0.999034	0.000462936	0.00050309	0	0	1	0.952613	0.047387	0	1	0	0
249	0.994468	6.97655e-05	0.00546232	0.993243	0.00372293	0.00303438	0	0	1	0.974335	0.0256649	0	0.884417	0.115583	0
250	0.998725	0	0.00127502	0.977601	0	0.0223995	1	0	0	0	0	1	1	0	0
251	0.657045	0	0.342955	0.0841609	0.890771	0.0250686	0.947027	0.0529735	0	0.354247	0.645753	0	0	0.314379	0.685621
252	0.834854	0.103944	0.0612025	0.59556	0.000226248	0.404214	0.930594	0.0694057	0	0.0602628	0.535004	0.404733	0.952055	0.0478107	0.000134599
253	0.866578	0.0694778	0.0639445	0.977064	0.0159254	0.00701013	0.0179704	0	0.98203	0.942424	0.0575761	0	0.983926	0.0160735	0
254	0.920107	0.0286359	0.0512568	0.874427	0	0.125573	1	0	0	0	0.00455193	0.995448	0.740874	0.214014	0.0451128
255	0.966941	0	0.0330592	0.999169	0.000195059	0.000635935	0	0	1	0.976355	0.023528	0.000116768	1	0	0
256	1	0	0	0	0	1	1	0	0	0.977964	0.0220361	0	1	0	0
257	0.897477	0.0291704	0.0733528	0.866018	0.0320284	0.101954	0	0.0678926	0.932107	0	0.78162	0.21838	0.894342	0.060353	0.0453046
258	0.959244	0.00265054	0.0381051	0.999815	0	0.000184746	0	0	1	0	0.000725732	0.999274	0.987501	0	0.0124988
259	0.967276	0	0.032724	0.933538	0.0557675	0.0106949	0	1	0	0.913548	0.030877	0.0555753	0	0.604499	0.395501
260	0.956521	0.0254739	0.0180053	0.0711575	0.582109	0.346734	0	0	1	0	0.984059	0.0159408	0	0.709766	0.290234
261	0.947535	0.000178183	0.0522869	0.454045	0.495672	0.0502831	0.997449	0	0.00255115	0.0557488	0.771287	0.172964	0.911717	0.000293959	0.0879893
262	0.907858	0	0.0921415	0	0	1	1	0	0	0.877077	0.0909091	0.0320139	0.872812	0.067218	0.0599703
263	0.110942	0	0.889058	0	1	0	0	1	0	0.977964	0.0220361	0	0	1	0
264	0.929904	0.018273	0.0518226	0.787139	0.14122	0.071641	0	0.266775	0.733225	0.694448	0.0648059	0.240747	0.0110262	0.280995	0.707979
265	0.984241	0	0.0157591	0.994883	0	0.00511735	0	0.000944455	0.999056	0.987207	0.0127933	0	0.977506	0.0199955	0.00249836
266	0.990459	0	0.00954135	0.869177	0.0391226	0.0917004	0	0.365294	0.634706	0.998611	0.00138897	0	0.517824	0.482176	0
267	0.998465	0.000609578	0.000925457	0.86928	0.0739434	0.0567765	0.817259	0.0350155	0.147725	0	0	1	0.996186	0	0.00381398
268	0.951704	0	0.0482958	1	0	0	0	0	1	0.918464	0.0144868	0.0670492	0.900513	0.0706123	0.0288744
269	0.775475	0.0389086	0.185616	0.924462	0.00224409	0.0732935	0.294804	0.00122151	0.703974	0	1	0	0.992614	0	0.00738613
270	0.906035	0	0.0939646	0.869033	0.130575	0.000392353	0.0212912	0	0.978709	0.959593	0.0404069	0	0.881149	0.118851	0
271	0	0	1	1	0	0	1	0	0	1	0	0	0	0	1
272	0	0	1	1	0	0	1	0	0	0.942654	0	0.0573459	0	0	1
273	0.999017	0	0.00098321	0	0.00146196	0.998538	0	0	1	0.0394256	0	0.960574	1	0	0
274	0.992962	0.00696455	7.34273e-05	0.993651	0	0.00634856	0	0	1	1	0	0	1	0	0
275	0.992794	0	0.0072062	1	0	0	0	0	1	0.653267	0.346733	0	0.846527	0.0881596	0.0653136
276	0.917104	0.0765387	0.00635747	0.99804	0.00195985	0	1	0	0	0	0.0642559	0.935744	0.999797	0.000203313	0
277	0.928608	0	0.0713921	0.466829	0	0.533171	0.998166	0	0.00183351	1	0	0	0	0	1
278	0.951294	0.0102337	0.038472	0	0	1	0	0	1	0.956878	0.043122	0	0.925788	0	0.074212
279	0.73395	0.0675059	0.198544	0.325056	0.320189	0.354756	0	0.515014	0.484986	0.964403	0.000395101	0.0352014	0	1	0
280	0.942191	0.0369119	0.020897	0.999612	0.0003876	0	0	0.44814	0.55186	0	0.109896	0.890104	0.910733	0.0892671	0
281	0.924475	0.0213333	0.0541912	0.865927	0.0383145	0.0957581	0.0159276	0.532781	0.451291	0.0242676	0.00136704	0.974365	0.939855	0	0.060145
282	0.994048	0	0.00595216	0	0	1	0.937974	0	0.062026	0.877644	0.0222476	0.100108	0.873557	0.0214058	0.105038
283	0.474934	0.230546	0.294519	0.774337	0.112909	0.112754	0	0.990687	0.0093128	0.810924	3.83871e-05	0.189038	0	0.570951	0.429049
284	0.999599	0.000243062	0.000158149	0.999136	0	0.000863884	0.449345	0	0.550655	0.977964	0.0220361	0	0	0.196497	0.803503
285	0.967276	0	0.032724	0	0	1	1	0	0	1	0	0	0.984221	0	0.0157792
286	0.944701	0	0.0552987	0.993323	0.00253857	0.00413813	0.11276	0.88724	0	0.907015	0.0102187	0.0827667	0	0.379412	0.620588
287	0.00325647	0.687277	0.309467	0.999474	0.000289661	0.000236089	0	1	0	0.0651048	0.721022	0.213873	0.531415	0	0.468585
288	0	0.0631414	0.936859	0.807257	0.184176	0.00856678	0.584353	0.415647	0	0.962874	0.00203366	0.0350919	0	1	0
289	0.10335	0.893629	0.0030216	0.956258	0.0430116	0.000730349	0	0.603584	0.396416	0	0.651519	0.348481	0.837716	0	0.162284
290	0.958275	0	0.0417251	0.958758	0.0218605	0.019381	0	0	1	0.915364	0	0.0846356	0.9792	0.0183089	0.00249098
291	0.95114	0.020575	0.0282851	0.939973	0.0556134	0.00441313	0.999808	0.000118739	7.31101e-05	0	0.00243087	0.997569	0.910019	0.0107208	0.0792607
292	0.982552	0.000117851	0.0173297	0.965137	0.00943717	0.0254257	0	0	1	0.794129	0.105069	0.100802	0.96642	0.0335804	0
293	0.999391	0	0.000609198	0.999168	0	0.000832496	0.947565	0.000135256	0.0523001	0	0	1	0.967704	0.0104269	0.0218687
294	0.972594	0.000100638	0.0273053	0.953029	0.000121779	0.0468492	0.237418	0	0.762582	0	0.975314	0.0246862	0.97352	0	0.0264804
295	0.0408337	0.0111466	0.94802	0.960182	0.0313711	0.00844728	0.934827	0	0.0651732	0	1	0	0	0.526514	0.473486
296	0.821916	0.0307998	0.147284	0.985752	0.00504621	0.00920181	0.0240607	0.000299084	0.97564	0.822047	0.0725812	0.105371	0.845479	0.0643038	0.0902171
297	0.844747	0.0478319	0.107421	0.449653	0.289968	0.260379	0	0.975485	0.0245154	0.926668	0.0529207	0.0204111	0	0.952775	0.0472246
298	0.654309	0.158765	0.186926	0.357697	0.0100555	0.632248	0.99536	0.00463976	0	0.349238	0.204601	0.446161	0	1	0
299	0.974993	0	0.025007	0.979616	0	0.0203839	0.992858	0.00011643	0.00702548	0	0.0270697	0.97293	0.968509	0.0314907	0
300	0.708807	0.21436	0.076833	0.83924	0.0838435	0.076917	0	0	1	0.969136	0.00293717	0.027927	0.975324	0.0232417	0.00143455
301	0.999885	0	0.000114863	0.0741594	0.00034746	0.925493	0	0.276598	0.723402	0.902902	0.0970982	0	0.995172	0.00357489	0.00125299
302	0.130956	0.339678	0.529367	0.98526	0.0147396	0	0.554038	0.445292	0.00066954	0	0.000941586	0.999058	0.137376	0	0.862624
303	0.635696	0.170648	0.193657	0.938487	0.041931	0.0195822	0.958548	4.94061e-05	0.0414022	0	0.292351	0.707649	0.991973	0.00768698	0.000339818
304	0.882136	0.0230236	0.0948399	0.722323	0.0996286	0.178049	0	0.0106412	0.989359	0.0244802	0.413703	0.561817	0.948199	0.0297456	0.0220559
305	0.981669	0	0.0183313	1	0	0	0.109361	0.214332	0.676307	0.0384571	0	0.961543	0.96461	0.0202215	0.0151688
306	0.237883	0.507958	0.254159	0.574811	0.349291	0.0758977	0	0.738388	0.261612	0.874322	0.0686449	0.0570327	0	1	0
307	0.0289537	0	0.971046	0	1	0	0	0.708978	0.291022	0	0.109896	0.890104	0	1	0
308	0.391201	0	0.608799	1	0	0	0	1	0	0	1	0	0.882144	0	0.117856
309	0.951867	0.0401766	0.00795597	0.978229	0.0217708	0	0.977554	0	0.0224456	0	0.0299418	0.970058	0.949548	0.0232679	0.0271845
310	0.9162	0.0476383	0.036162	0	0	1	0	0	1	1	0	0	1	0	0
311	0.952466	0.0235747	0.0239596	0.938876	0.000163732	0.0609601	0	0.00152983	0.99847	0.951123	0.00522888	0.0436479	0.939472	0.044538	0.0159899
312	0.0648606	0	0.935139	0.967628	0.0102007	0.022171	1	0	0	0.985201	0.0147994	0	0	0	1
313	0.357703	0.045335	0.596962	0.662702	0.337298	0	0	0.0587931	0.941207	0	0.487744	0.512256	0	0	1
314	0	0	1	0.0505222	0.148419	0.801059	0.925275	0	0.0747246	0	0.243587	0.756413	0	0	1
315	0.745918	0.0449433	0.209138	0.281615	0	0.718385	0.893637	0	0.106363	0.984915	0.0150852	0	0	0.66647	0.33353
316	0.992802	0.0071979	0	0.387513	0.000259375	0.612227	1	0	0	0.999707	0.000292546	0	0	1	0
317	0.999769	0	0.00023127	0.735299	0.000202654	0.264498	0.985141	0.014663	0.00019556	0	1	0	0	0	1
318	0.880806	0	0.119194	0	0	1	1	0	0	0.988859	0.0111408	0	0.943937	0.0308405	0.0252223
319	0.942555	0.0367765	0.0206689	0.672131	0.0244965	0.303373	0	0.027138	0.972862	0.961913	0.0379512	0.000135353	0.955016	0.0343079	0.0106757
320	0.923749	0.0516588	0.0245924	0.883783	0	0.116217	0	0.0320817	0.967918	0.999884	0.000116434	0	1	0	0
321	0.943921	0	0.056079	0.703436	0	0.296564	0.99919	0.000810019	0	0	1	0	0	0.0391622	0.960838
322	0.814409	0.0866161	0.0989748	0.476399	0	0.523601	0	0	1	0	0.468677	0.531323	0.905639	0.0585649	0.0357966
323	0.968135	0	0.0318653	0.968477	5.57905e-05	0.0314668	0.970447	0.0295527	0	0.0217671	0.000980939	0.977252	0.910733	0.0892671	0
324	0.896345	0.0761479	0.027507	0.706882	0	0.293118	0.98913	0	0.0108697	0	1	0	1	0	0
325	0.887932	0	0.112068	0.840365	0.0524545	0.107181	0.965517	0.0200449	0.0144379	0	0.149027	0.850973	0.919324	0.0520831	0.0285932
326	0.894127	0	0.105873	0	0	1	0.938942	0.0466855	0.0143727	0.933073	0.0385451	0.0283815	1	0	0
327	0.938375	0	0.0616251	0	1	0	0.943172	0.0351719	0.0216561	0.263571	0.736429	0	0.117119	0.878187	0.00469416
328	0.852368	0.0709691	0.076663	0.892089	0.061475	0.0464361	0.131408	0.00163345	0.866958	0.0217021	0	0.978298	0.999678	0	0.000321828
329	0.896943	0	0.103057	0.912035	0.0713915	0.0165736	0.997306	0	0.00269401	0	0.109896	0.890104	0.803186	0.196814	0
330	0.99902	0	0.000979651	0.322618	0	0.677382	0	1	0	0	1	0	1	0	0
331	0.982759	0	0.017241	0.99995	4.96653e-05	0	0.0670884	0.0025018	0.93041	0.999778	7.33202e-05	0.000148465	0.96678	9.68923e-05	0.0331228
332	0.931038	0.00233745	0.0666248	0.864222	0.04478	0.0909977	0.993106	0.00167275	0.00522162	0.024829	0.156735	0.818436	0.956645	0.000918666	0.0424361
333	0.92226	0.0331916	0.0445487	0.944819	0.0185251	0.0366558	0	0.840722	0.159278	0.235632	0.0017698	0.762598	0.995117	0.00488293	0
334	0.913318	0.0712327	0.0154493	0	0.116182	0.883818	0.689375	0.0257076	0.284917	1	0	0	0.925788	0	0.074212
335	0.957468	0.000266225	0.0422658	0.913273	0.000513477	0.0862133	0	0.0382827	0.961717	0.789964	0.13795	0.0720857	0.966182	0.000237348	0.0335811
336	0.929409	0.0140048	0.056586	0.950243	0.0497569	0	0.96405	0.0359505	0	0.0629676	0.00236471	0.934668	1	0	0
337	0.835403	0.0651558	0.0994411	0.872475	0	0.127525	0	0	1	0.970394	0.0296062	0	0.979961	0.000864365	0.0191747
338	0.962876	0.000348887	0.0367747	0.999857	3.35417e-05	0.000109353	0.831736	0	0.168264	0.0396776	0.0044702	0.955852	0.952701	0.000104922	0.0471945
339	0.910311	0	0.089689	0.61133	0.000140866	0.388529	0.0235729	0	0.976427	0.118478	0.236655	0.644867	1	0	0
340	0.84511	0.112947	0.041943	0.996743	0.000609138	0.00264789	0.975742	0.0242577	0	0.0504416	0.0013639	0.948195	0.848768	0.0831935	0.068038
341	0.984283	0.015528	0.000189201	0.997714	0	0.00228603	0	0.213023	0.786977	0	0.109896	0.890104	0.953281	0.0467188	0
342	0.904311	0.0144081	0.0812811	0.842318	0.0491388	0.108543	0.894458	0.00908644	0.096456	0.0248948	0.00168284	0.973422	0.946764	0.0439294	0.00930632
343	0.871251	0	0.128749	0.103026	0.896974	0	1	0	0	0.989197	0.0105701	0.000232644	0	0.858867	0.141133
344	0.493938	0.119467	0.386594	1	0	0	0.0895911	0.910409	0	1	0	0	0.775053	0.224947	0
345	0.894127	0	0.105873	0.668108	0.0563454	0.275547	0	0	1	1	0	0	1	0	0
346	0.787	0	0.213	0	1	0	0	1	0	0.931279	0.0262302	0.0424905	0	1	0
347	0.951364	0	0.0486361	0.906198	0.000202182	0.0936003	0.99452	0	0.00548043	0	0.0581428	0.941857	0.764813	0.111075	0.124111
348	0.998465	0	0.00153542	0.956643	0	0.0433568	0	0	1	0	0	1	0.889948	0	0.110052
349	0.832744	0.0253189	0.141938	0.926062	0.0739383	0	0.990891	3.26138e-05	0.00907663	0.0234142	0.000879304	0.975707	0.502268	0.474725	0.023007
350	0.893967	0.0442238	0.0618092	0.940217	1.73434e-05	0.059766	0.952795	0.0472051	0	0.0823198	0.00123659	0.916444	0.999356	0.000644431	0
351	0.810108	0.0502224	0.13967	0.941679	0.0187883	0.0395326	0.0172009	0.149456	0.833343	0.926033	0.0739672	0	0.956334	0.00714061	0.0365253
352	0.931007	0	0.0689934	0.731741	0	0.268259	0.870198	0.129802	0	0	0	1	0	0.753505	0.246495
353	0.95324	0.0229762	0.0237834	0.920905	0.000367733	0.078727	0.999928	7.15251e-05	0	0.112509	0.00456321	0.882928	0.973355	0.0264909	0.0001542
354	0.988627	0.0024958	0.00887732	0.983387	0.00212301	0.0144902	0.0549518	0	0.945048	0.998594	0.00140631	0	0.999951	4.93018e-05	0
355	0.955426	8.69508e-05	0.0444867	0.854862	0.0835978	0.0615406	0.991449	0.00276428	0.0057869	0.120074	0	0.879926	0.942353	0.0140393	0.0436074
356	0.308438	0.381225	0.310336	0.966053	0.033947	0	0.993155	0.000280574	0.00656473	0	1	0	0.892665	0	0.107335
357	0.792748	0.00371904	0.203533	0.993323	0.00253857	0.00413813	0	0.500996	0.499004	0.486951	0.513049	0	0.0636759	0.577321	0.359003
358	0.831242	0.0857564	0.0830014	0.844389	0.0205842	0.135026	0	0.00263529	0.997365	0.934842	0.0465102	0.0186476	0.961081	0.00643147	0.0324872
359	0.198951	0.794145	0.00690332	0.934335	0.0656649	0	0.752708	0.126312	0.12098	1	0	0	0	0	1
360	0.984839	0.00787311	0.00728835	0.999159	0.000142725	0.000697971	0	0.120821	0.879179	0.691232	0.0656534	0.243115	0.968983	0.0118721	0.0191451
361	0.966798	0.0154431	0.0177585	0.885592	0	0.114408	0.935556	0	0.0644438	0	0.0361302	0.96387	0.769354	0.116552	0.114093
362	0.0679417	0	0.932058	0	0.000699803	0.9993	0.607394	0.392606	0	0.991621	0.00837894	0	0	1	0
363	0.863331	0	0.136669	1	0	0	0	1	0	0.9552	0.0448001	0	0.528053	0.232911	0.239035
364	0.964272	0.0204061	0.0153216	0.953351	0.0199579	0.0266907	0.0381985	0.0356116	0.92619	0.964659	0.0321285	0.00321266	0.9902	0.000371863	0.00942772
365	0.934291	0.000183548	0.0655251	0.741255	0.200408	0.0583369	0.0487507	0.000908984	0.95034	0.926867	0.0385161	0.0346169	0.891814	0.0512317	0.0569544
366	0.714748	0.159158	0.126094	0.708172	0.255246	0.0365826	0	0.0744379	0.925562	0.767924	0.230519	0.00155721	0.971909	0.0132509	0.0148398
367	0.932438	0	0.0675618	0.977964	0.0206816	0.00135395	0.26514	0.454818	0.280042	0.999925	7.53543e-05	0	0	1	0
368	0.0156233	0	0.984377	0	1	0	0	0.44814	0.55186	0.752465	0.110208	0.137328	0.958721	0.0156618	0.0256173
369	0.799087	0.0364698	0.164443	0.766485	0.11379	0.119725	0	0.00153128	0.998469	0.926901	0.0730993	0	0.889097	0.0871464	0.0237569
370	0.663624	0.181746	0.15463	0.224879	0.298273	0.476848	0	0	1	0.999939	6.13095e-05	0	0.924002	0.019623	0.0563746
371	0.846854	0.102139	0.0510069	0.900024	0.0998413	0.000134784	0.840179	0.137346	0.0224746	0	0.0683566	0.931643	0.864085	0.0982833	0.0376317
372	0.782008	0.0426977	0.175295	0.949288	0.0148038	0.0359081	0.0506869	0.132312	0.817001	0.887377	0.0951418	0.0174816	0.877647	0.0572324	0.0651204
373	0.709986	0	0.290014	0.207265	0.460304	0.332431	0	0	1	0	0	1	0.996028	0	0.00397226
374	0.770324	0.00381461	0.225861	0.606382	0.191165	0.202453	0	0.133957	0.866043	0.997448	0.0011829	0.00136871	0.772768	0.227232	0
375	0.965825	0.000839893	0.0333352	0.88641	0.103224	0.010366	0.0982728	0.0036647	0.898063	0	0.238074	0.761926	0.886076	0.112964	0.000959846
376	0.0167795	0.981517	0.00170301	0.549961	0	0.450039	0.981963	0	0.0180374	0.460065	0.348018	0.191917	0.0446786	0.142326	0.812996
377	0.963683	0.0116382	0.0246791	0.866187	0.038011	0.0958023	0.0175059	0.100207	0.882287	0.990755	0.00913752	0.000107886	0.987198	0.00106723	0.0117344
378	0.831264	0	0.168736	0	0	1	0.977554	0	0.0224456	0.970598	0.00972006	0.019682	1	0	0
379	0	0.121586	0.878414	1	0	0	0.99107	0.00893006	0	1	0	0	0	0.250685	0.749315
380	0.904754	0.0553327	0.0399128	0.644152	0.349944	0.00590371	0.0523612	0.0820094	0.865629	0.985382	0.0146178	0	0.968361	0.0316385	0
381	0.832817	0.0766102	0.0905728	0.970909	0	0.0290911	0.11089	0	0.88911	0.930067	3.97663e-05	0.0698932	0.931521	0.0684785	0
382	0.977656	0.000123809	0.0222202	0.819504	0.000193595	0.180302	0.0796218	0.00445377	0.915924	0.658936	0.232696	0.108368	0.976097	0.0144668	0.00943641
383	0.951811	0.0237896	0.0243993	0.756591	0.151688	0.0917208	0	0.168754	0.831246	0.891886	0.108114	0	1	0	0
384	0.592878	0.36039	0.0467324	0	0.306	0.694	0	0	1	0.867372	0	0.132628	0.994564	0	0.0054358
385	0.994917	0.00296768	0.00211483	0.997022	0.000164388	0.00281369	0	0	1	0.292602	0.0131862	0.694212	0	1	0
386	0.94253	0.0109641	0.0465056	0.789616	0.000104706	0.21028	0.0169201	0.0429059	0.940174	0.00823117	0.134002	0.857767	0.899495	0.0668213	0.0336838
387	0.669749	0.149229	0.181022	0.755745	0.090022	0.154233	0.990889	0.00816142	0.000949639	0	0.416624	0.583376	0.924076	0.0185576	0.0573662
388	0.878221	0.0335827	0.0881961	0.948521	0	0.0514786	1	0	0	0	0.310303	0.689697	1	0	0
389	0.934127	0.0508755	0.0149978	0.0691132	0.00291436	0.927972	0.979442	0.0134564	0.00710177	0.999844	0.000156235	0	0.999396	0.000118593	0.000484942
390	0.409224	0	0.590776	0.999562	0.000265091	0.00017285	0.992404	0	0.00759552	0.253274	0.276787	0.469939	0.977054	0.00870615	0.0142403
391	0.960294	0.0106995	0.029007	0.958097	0.0230863	0.0188165	1	0	0	0	0.243001	0.756999	1	0	0
392	0.871912	0.0677977	0.0602906	0.788353	0.108147	0.1035	0.953196	0.0461653	0.000638498	0	0.231786	0.768214	0.81996	0.0703236	0.109716
393	0.909589	0	0.0904114	0.898227	2.28308e-05	0.10175	0.0485233	0	0.951477	0.974721	0.0252792	0	0.987105	0.00659342	0.0063011
394	0.71465	0.0688336	0.216517	0.999705	0.000295383	0	0.0393848	0.600699	0.359916	1	0	0	0.852572	0.121822	0.0256061
395	0.997322	0	0.00267782	0.0679892	0.928895	0.00311563	0.96405	0.0359505	0	0.647137	0.116654	0.23621	0.932512	0.0114252	0.0560632
396	0.457941	0.00216462	0.539895	0	0	1	0	0.378512	0.621488	0.116063	0.883937	0	1	0	0
397	0.62084	0	0.37916	0.993853	0.00350228	0.00264489	0	0.989462	0.0105381	1	0	0	0.984071	0.00815424	0.00777428
398	0.325828	0.426711	0.24746	0	0.479217	0.520783	0.994071	0.00145372	0.00447546	0.917321	0.0826787	0	0	1	0
399	0	0.416579	0.583421	0.141865	0	0.858135	1	0	0	0.999983	1.69927e-05	0	0	0.817844	0.182156
400	0.831567	0	0.168433	0.972849	0.0239583	0.00319314	0.101579	0.041668	0.856753	0.701032	0.0582398	0.240728	0.88875	0.0237732	0.0874769
401	0.629482	0.026578	0.34394	0.0990382	0.00348019	0.897482	0	0.800718	0.199282	0.979123	0.0206803	0.000196367	0.937738	0.0262325	0.0360291
402	0.999748	0.000227411	2.4661e-05	0.491393	0.508607	0	0.253122	0.746878	0	1	0	0	0	0.747719	0.252281
403	0.730718	0.228085	0.0411973	0.743141	0.193901	0.0629583	0.0238694	0.0756599	0.900471	0.980728	0.0104162	0.0088561	0.916823	0.0222636	0.0609134
404	0.999023	0	0.000977293	0.998094	0	0.00190575	0	1	0	0.959634	0.0403655	0	0.469845	0.263524	0.266631
405	0.988336	0	0.0116639	0.999298	0.000702305	0	0	0	1	0	1	0	0	0.913961	0.0860389
406	0.610295	0.0022139	0.387491	0.958506	0.00269455	0.0387995	0.980122	0.019878	0	0.150422	0.300527	0.549051	0.975167	0.0106203	0.0142128
407	0.908528	0	0.0914721	0.0704255	0.00173232	0.927842	0.992563	0.00743721	0	0.999932	6.7661e-05	0	1	0	0
408	0.68074	0.218613	0.100647	0	0.260231	0.739769	0.136613	0.0101889	0.853198	0.0130199	0.288385	0.698595	0.974159	0.0258413	0
409	0.99494	0.000588984	0.00447096	0.965969	0	0.034031	0.25222	0.0219463	0.725833	0	0.258901	0.741099	0.963494	0.025187	0.0113189
410	0.630145	0.0388955	0.33096	1	0	0	1	0	0	0	1	0	1	0	0
411	0.921839	0	0.0781608	0.998935	0	0.00106457	0.114762	0.000611374	0.884626	0.407294	0.192726	0.39998	0	1	0
412	0.730434	0.0424165	0.227149	0	0.0249668	0.975033	0	0	1	0.977964	0.0220361	0	0.953281	0.0467188	0
413	0.949422	0	0.0505783	0.941402	0.0045941	0.0540043	0.996188	0	0.00381224	0	0	1	0	1	0
414	0.974331	0.000782119	0.0248871	0.998569	0.000335786	0.00109473	0.996154	0.00135082	0.0024952	0	0.198029	0.801971	0.925788	0	0.074212
415	0.0108689	0	0.989131	1	0	0	0.824864	0	0.175136	0	1	0	0	1	0
416	0.999927	0	7.3275e-05	0	0.479217	0.520783	1	0	0	0.946672	0.0533276	0	0.826904	0.0405252	0.132571
417	0.94081	0.00225011	0.0569399	0.898416	0.0296474	0.0719368	0.913137	0.0606549	0.0262081	0.0126604	0.197123	0.790216	0.956464	0.00980108	0.0337352
418	0.927781	0	0.0722188	0.998511	0.000713646	0.000775545	0.521343	0.000706961	0.477951	0	1	0	1	0	0
419	0.621211	0	0.378789	0.408205	0	0.591795	0.998237	0	0.00176311	0	1	0	0	0.65207	0.34793
420	0.617527	0.302222	0.0802511	0.903724	0.0595146	0.0367609	0.853908	0.126399	0.0196922	0	0.275947	0.724053	0.781588	0.169296	0.0491166
421	0.943503	0.0320621	0.0244348	0.986208	0.00081108	0.0129811	0	1	0	0.722232	0.239203	0.0385645	0	1	0
422	0.999541	0	0.00045945	0	0.380213	0.619787	1	0	0	0.936682	0.0633178	0	0.997805	0.00120743	0.000987468
423	0.471218	0.371417	0.157365	0.0463279	0.949426	0.00424599	0.799486	0	0.200514	0.977964	0.0220361	0	0	1	0
424	0.790323	0.10418	0.105497	0.983807	0.0156258	0.000567087	0.933186	0.0171795	0.0496344	0.00702908	0.446484	0.546487	0.999922	7.83654e-05	0
425	0.999749	0	0.000250671	0.402703	0.362264	0.235033	0.6508	0.169883	0.179316	0	1	0	0.89231	0.00102896	0.106661
426	0.793458	0.0261977	0.180344	0.69891	7.98688e-05	0.30101	0	0.0352962	0.964704	0.946005	0.00111602	0.0528795	0.928535	0.0392878	0.0321769
427	0.0285253	0	0.971475	0	0	1	1	0	0	0	1	0	0	1	0
428	0.875612	0	0.124388	0.899	0.000648016	0.100352	0	0.94047	0.0595304	0	0.20725	0.79275	0	0.994666	0.0053342
429	0.0376197	0.96238	0	0	1	0	0	0	1	1	0	0	1	0	0
430	0.0259614	0	0.974039	0	0.23473	0.76527	0	0	1	0	1	0	1	0	0
431	0.886871	0.0356311	0.0774984	0.847208	0.00034291	0.152449	0.0799905	0.00596586	0.914044	0.850918	0.149082	0	0.776749	0.222301	0.000950608
432	0.903105	0.00661182	0.0902836	0.82197	0.0968183	0.0812114	0.965084	0.00843359	0.0264822	0	0.444326	0.555674	0.957492	0.027713	0.0147945
433	0.82285	0	0.17715	0	0.23473	0.76527	0.981963	0	0.0180374	0.981052	0.0189477	0	0.809559	0.190441	0
434	0.936601	0.0587797	0.00461899	0.975122	0.0137063	0.0111713	0	1	0	0.21654	0.000975845	0.782484	0.64721	0	0.35279
435	0.451328	0.00335244	0.545319	0.733081	0.189507	0.0774117	0.902485	0.0919893	0.00552585	0	0.0760498	0.92395	0	0.486342	0.513658
436	0.855038	0	0.144962	0.600581	0.118063	0.281357	0.00935774	0.847973	0.142669	0.153547	0.00576637	0.840687	0.689521	0.0805175	0.229961
437	0	0	1	0.986139	0.0138611	0	1	0	0	0.880905	0.119095	0	0	1	0
438	0.77666	0	0.22334	0.747751	0.252249	0	0.972793	0.0272074	0	0	1	0	0.992048	0	0.00795234
439	0	0	1	1	0	0	0	1	0	0	1	0	0	1	0
440	0	0	1	0.956183	0	0.0438175	1	0	0	0	1	0	0	1	0
441	0	0	1	1	0	0	1	0	0	0	1	0	0	1	0
442	0.999819	0	0.000180721	1	0	0	0.999933	6.70658e-05	0	0	0.000783285	0.999217	0	1	0
443	0.899852	0.00835184	0.0917964	0.763696	0.187062	0.0492421	0.128911	0.856289	0.0147996	0.877546	0.0559648	0.0664888	0	0.828232	0.171768
444	0.517546	0.457037	0.0254165	0.996498	0.00350169	0	1	0	0	0	1	0	0.925788	0	0.074212
445	0.994244	0	0.00575596	0.856116	0.0475872	0.0962965	0	0	1	0	0.00681239	0.993188	0	1	0
446	0.974411	0.00139445	0.0241948	0.999807	0.00019251	0	1	0	0	0	0	1	0	0.958205	0.0417945
447	0.794335	0.0192935	0.186371	0.89154	0.0186133	0.0898471	0.0217394	0.23618	0.742081	0.438034	0.456555	0.105411	0.857651	0.0313005	0.111048
448	1	0	0	0	0	1	0	0	1	0	0.597426	0.402574	0	0.207103	0.792897
449	0.926833	0.00178063	0.071386	0.836849	0.109716	0.0534355	0.989955	0.00760851	0.00243606	0.043114	0.43101	0.525876	0.96916	0.0286534	0.00218643
450	0.863924	0.0648782	0.0711981	0.863711	0.0737599	0.0625296	0.0557565	0.146238	0.798005	0	0.165311	0.834689	0.903994	0.0896759	0.00633027
451	0.606716	0	0.393284	0.921597	0.0338242	0.0445788	0	1	0	0	1	0	0	0	1
452	0.360696	0	0.639304	0.978389	0.0216106	0	1	0	0	0	1	0	0.128324	0.408781	0.462895
453	0.962663	0.0136511	0.0236858	0	0.665969	0.334031	0.961383	0.0239007	0.0147162	0.760192	0.239808	0	0.918199	0.0449994	0.0368018
454	0.539647	0.437217	0.0231361	0.648723	0.289119	0.0621585	0.0404592	0.423209	0.536332	0	1	0	0.962529	0.0157841	0.0216866
455	0.999344	0	0.000656483	0.951019	0.0459636	0.00301714	0.991422	0	0.00857774	0.00784424	0.340777	0.651379	0.944795	0.0234936	0.0317119
456	0.901161	0	0.0988386	1	0	0	0	0.546887	0.453113	0.999675	0.000325275	0	0.963619	0	0.0363808
457	0.0365803	0.0710084	0.892411	0.638063	0	0.361937	0.810405	0.0551147	0.13448	0.999891	0.000109105	0	0	0.630807	0.369193
458	0.916402	0.078211	0.00538682	0.792983	0.203659	0.00335739	0	0.288776	0.711224	0.94463	0.00970582	0.0456646	0.913177	0.0562849	0.0305379
459	0.963938	0.0179186	0.0181431	0.935723	0.0235925	0.040685	0.905349	0.0442019	0.0504494	0.148965	0.000479511	0.850555	1	0	0
460	0.0836361	0.0130461	0.903318	0.94554	0.05446	0	1	0	0	0.943807	0.0233337	0.032859	0	0.627994	0.372006
461	0.0494656	0	0.950534	0.916285	0.0837152	0	1	0	0	0	1	0	0	1	0
462	0.260932	0	0.739068	0	0	1	0	1	0	1	0	0	1	0	0
463	0.999257	0	0.000742988	0.827982	0.0581904	0.113828	0.975742	0.0242577	0	0	1	0	0	0	1
464	1	0	0	0	0.682247	0.317753	0	1	0	0	0.177674	0.822326	0	0	1
465	0.870388	0.0330382	0.0965735	0.997448	8.41205e-05	0.00246826	0.94808	0.0508662	0.00105386	0	0.133551	0.866449	0.0768814	0.923119	0
466	0.985902	0.00030574	0.0137926	0.995995	0.00189319	0.00211155	0	0.961794	0.0382063	0.968989	0.00552562	0.0254854	0.68333	0.0652604	0.251409
467	0.998448	0.000106656	0.00144575	0.984601	0.00940655	0.00599247	0	1	0	0	0.330592	0.669408	0	1	0
468	0.184591	0	0.815409	0.225347	0.772071	0.00258166	0.507725	0.492275	0	0.468426	0.000449143	0.531125	0	1	0
469	0.889526	0.028077	0.0823974	0.588314	0.0258043	0.385882	0.826496	0.113587	0.0599166	0.18326	0.303614	0.513126	0.769884	0.129926	0.100189
470	0.901827	0.0313953	0.0667775	0.950471	0.0132897	0.0362393	0.589449	0.0937635	0.316788	0.0124288	0.329763	0.657808	0.961829	0.027302	0.010869
471	0.175661	0.0730688	0.75127	0.147134	0.842753	0.0101137	0.999907	9.34526e-05	0	0.635609	0.347819	0.0165716	0.999653	0.000347456	0
472	0.795211	0.0602384	0.14455	0.571166	0.227757	0.201076	0.0699746	0.000289937	0.929735	0.00381452	0.308028	0.688158	0.70674	0.25462	0.0386402
473	0.957628	0.0387547	0.00361747	0.92524	0.0198902	0.0548699	0.149546	0.850454	0	0.963155	0.0368449	0	0.318226	0.513412	0.168361
474	0.929983	0.0182769	0.0517396	0.96991	0.010842	0.0192485	0.176004	0.0157521	0.808244	0.935111	0.0605054	0.00438368	0.969553	0.00894266	0.021504
475	0.921573	0.0466418	0.0317855	0.77607	0.223266	0.000664742	0.0667372	0.933263	0	0.0222585	0.499411	0.478331	0.91003	0	0.0899702
476	0.73054	0.0284886	0.240971	0.955619	0.0268643	0.0175167	0	0.654552	0.345448	0.918589	0.0534704	0.027941	0.918534	0.0613852	0.020081
477	0	0	1	0	0	1	0.461948	0	0.538052	0	0	1	0	1	0
478	0.263588	0	0.736412	0.573006	0.00161083	0.425383	1	0	0	0.977964	0.0220361	0	0	0.23412	0.76588
479	0.077188	0	0.922812	0.956183	0	0.0438175	0.999603	0.000396556	0	0	1	0	0	1	0
480	0.999759	0	0.000241162	0.999107	0.00063473	0.000258669	0.995874	0.00412636	0	0.183552	0.00689317	0.809555	0.999647	0.000133855	0.000218941
481	0.322838	0	0.677162	0	0.550948	0.449052	0.899383	0.100617	0	0.0579087	0.942091	0	0	1	0
482	0.999929	0	7.10687e-05	0.996813	0.00243169	0.000755031	0	1	0	0	0.652587	0.347413	0.913972	0	0.0860278
483	0.397512	0.00229654	0.600191	0	0.132971	0.867029	0	0.924132	0.0758679	0.629391	0.217455	0.153155	0.991633	0	0.00836738
484	0.801978	0.0238585	0.174164	0.275615	0.0412057	0.683179	0.999585	0.000119857	0.000295195	0.950417	0.042155	0.00742818	0.433848	0.559196	0.00695553
485	0.840604	0.0319387	0.127457	0.536023	0	0.463977	0.876545	0.0717464	0.0517086	0.915411	0.0626791	0.0219103	0.00709654	0.104337	0.888567
486	0.798257	0	0.201743	0.0403628	0.579536	0.380101	0.999785	9.65049e-05	0.00011884	0.731378	0.26663	0.00199223	0.935593	0.000295819	0.0641111
487	0.366938	0.618165	0.0148967	0.825482	0.0232059	0.151312	0	0.866603	0.133397	0.787159	0.212841	0	0.976082	0.0239181	0
488	0.883029	0	0.116971	0.530224	0.0931602	0.376615	0.997139	0.00128222	0.00157898	0.460959	0.118408	0.420633	0.907076	0.0328575	0.0600664
489	0.00309412	0.298916	0.69799	0.884585	2.8067e-05	0.115387	0.671418	0.281866	0.0467164	0.732597	0	0.267403	0	1	0
490	0.79546	0.00590863	0.198631	0.882931	0.0108591	0.106209	0	0.410393	0.589607	0	0.58141	0.41859	0.905968	0.05772	0.0363116
491	0.796791	0.000316256	0.202893	0.951868	0	0.0481321	1	0	0	0	1	0	1	0	0
492	0.958842	0.0150035	0.0261543	0.999892	0	0.000108323	0	0.594207	0.405793	0.0259021	0.974098	0	0.300782	0	0.699218
493	0.962873	0.0195397	0.0175871	1	0	0	0.547467	0	0.452533	0.954355	0	0.0456454	0	0.594699	0.405301
494	0.846006	0.0910424	0.0629519	0.87066	0.0268787	0.102461	0	0.414406	0.585594	0.999865	0.000135232	0	0.947911	9.10894e-05	0.0519978
495	0.97305	7.98087e-05	0.0268698	0.954302	0.000127402	0.0455707	0.964847	0	0.0351532	0.0390175	0.34859	0.612392	0.999821	0	0.000178898
496	0.987685	0	0.0123145	0.983726	1.9475e-05	0.0162541	0.74101	0.118464	0.140526	0	0.373396	0.626604	0.945768	0	0.0542316
497	0.790629	0	0.209371	1	0	0	1	0	0	0	1	0	0.970817	0	0.0291831
498	0.936626	0	0.0633742	0	0.380213	0.619787	1	0	0	1	0	0	1	0	0
499	0.671825	0.00219928	0.325975	0.841024	0.000730683	0.158245	0	0.995019	0.00498094	0.228599	0.414884	0.356517	0.897571	0.0888229	0.0136059
500	0.770089	0	0.229911	0.851486	0.000120894	0.148393	0.0513858	0	0.948614	0.17582	0.00594253	0.818238	0	1	0
501	0.998606	0.00114536	0.000248411	0.858093	0.0824658	0.059441	0.193737	0.0144493	0.791814	0.977964	0.0220361	0	0.983926	0.0160735	0
502	0.945491	0.0206324	0.0338771	0.877486	0.0361108	0.0864028	0.0140442	0.276526	0.70943	0.908327	0.0170615	0.0746116	0.909679	0.00599829	0.0843228
503	0.951345	0.0474749	0.0011805	0.33096	0.0641697	0.604871	0.703339	0.107099	0.189562	0.533328	0.466672	0	0.0993184	0.526494	0.374188
504	0.977809	0.021766	0.000424864	1	0	0	1	0	0	0	0.109896	0.890104	0	1	0
505	0.513539	0	0.486461	0	0	1	1	0	0	0.953112	0.0178968	0.0289911	1	0	0
506	0.634314	0.160139	0.205546	0.928374	0.00118293	0.0704432	0.972167	0.0163663	0.0114671	0.0224086	0.907249	0.070342	0.920633	0.0632295	0.0161374
507	0.965421	0.00905335	0.0255259	0.925138	0.0211278	0.053734	0.940602	0.0531357	0.00626237	0.0974897	0.207131	0.69538	0.929314	0.0317723	0.0389141
508	0.969931	0.0214436	0.0086258	0.77555	0.112514	0.111936	0.594229	0.000203298	0.405567	0.0138975	0.986102	0	0.986588	0	0.0134122
509	0.989038	0.00348111	0.00748136	0.720975	0.269114	0.00991169	0.198708	0.00741005	0.793882	0.665472	0.098687	0.235841	0.926351	0.00133964	0.0723094
510	0.762194	0.215981	0.021825	0.998884	0	0.00111645	0.999836	0.000101732	6.2639e-05	0	1	0	0.999505	0	0.000494575
511	0.936626	0	0.0633742	0	1	0	0	1	0	0.649021	0.350979	0	0	1	0
512	0.755848	0.000794846	0.243357	0.978823	3.67378e-05	0.0211399	0.0428497	0.95715	0	0.926668	0.050133	0.0231991	0.859603	0.0414207	0.0989762
513	0.957485	0	0.0425155	0.997606	0.00239405	0	0.947027	0.0529735	0	0	0.438814	0.561186	0.853585	0.146415	0
514	0.977943	0	0.0220566	0	0.0927589	0.907241	0	0.618918	0.381082	0	1	0	0	1	0
515	0.182285	0.32611	0.491605	0.930133	0.0403137	0.0295537	0.917844	0.0179286	0.0642273	0.0327502	0.0428011	0.924449	0.0201151	0.130127	0.849758
516	0.887576	0.0620877	0.0503367	0.772383	0.000172327	0.227444	0.0332573	0	0.966743	0	0.709017	0.290983	0	1	0
517	0.928332	0.0580129	0.013655	0.236687	0.296923	0.46639	0.101647	0.898353	0	0.922832	0.0273462	0.049822	0.87711	0	0.12289
518	0.778379	0	0.221621	0.986139	0.0138611	0	0	1	0	0.874543	0.0722545	0.0532024	0.899098	0	0.100902
519	0.991613	0	0.00838684	0.863354	0.0970822	0.0395636	0	0.618918	0.381082	0.977964	0.0220361	0	0.87866	0.0861233	0.0352171
520	0.953099	0	0.0469009	0	1	0	1	0	0	0.816109	0.183891	0	0.848768	0.0831935	0.068038
521	0.849466	0	0.150534	0.973721	0.0114055	0.0148737	0	1	0	0.972115	0.0210618	0.00682363	0.906511	0.0375917	0.0558974
522	0.977943	0	0.0220566	0.837731	0.0471005	0.115168	0	1	0	1	0	0	0.86183	0	0.13817
523	0.893101	0	0.106899	0.866038	0.00530114	0.128661	0	0.44814	0.55186	0.926901	0.0730993	0	0.801047	0.166847	0.0321063
524	0.508077	0.0435383	0.448385	0.95487	0.0420917	0.0030387	0.626308	0.373692	0	0	1	0	0	0.379412	0.620588
525	0.815882	0.142818	0.0413	0.892331	0.00028249	0.107386	0.990899	0	0.0091008	0	0.995639	0.00436138	0.0218591	0.00214255	0.975998
526	0.974876	0	0.0251236	0.976169	0	0.0238312	0.956094	0	0.0439057	0.107722	0.224743	0.667535	1	0	0
527	0.808687	0.00655295	0.18476	0.562103	0	0.437897	0	0.206259	0.793741	0.807212	0.00213984	0.190648	0.907074	0.0391197	0.0538067
528	0.946084	0	0.0539155	0.646861	0.0296602	0.323479	0	1	0	0.996131	0.00100879	0.00285974	0.922805	0.07075	0.00644461
529	0.496294	0	0.503706	0.685765	0.314235	0	0	1	0	0.863991	0.0681379	0.0678716	0.962687	0	0.0373129
530	0.862093	0.099449	0.0384578	0.634342	0	0.365658	0	1	0	0.952604	0.0264181	0.0209778	0.855484	0.0725384	0.0719779
531	0.261786	0.00084196	0.737372	0.870458	0.0805728	0.0489695	0.851132	0.000125951	0.148742	0.977126	0.0228736	0	0	1	0
532	0.872143	0	0.127857	0	0.799498	0.200502	0.96405	0.0359505	0	0.883715	0.0517723	0.0645125	0.730113	0.0357816	0.234106
533	0.893879	0	0.106121	0.854803	0.000750943	0.144446	0	1	0	1	0	0	0.734614	0.222559	0.0428271
534	0.584402	0.10249	0.313108	0.950287	0.0207073	0.0290055	0.794286	0.0677887	0.137925	0.290685	0.0196497	0.689665	0.851522	0.0145971	0.133881
535	0.978355	0	0.021645	0.711617	0.000714462	0.287668	1	0	0	0.987003	0.000988434	0.0120088	0	0.0174955	0.982504
536	0.426044	0.310954	0.263002	0.466744	0.530583	0.00267359	0.783987	0	0.216013	0.935395	0.0257856	0.0388191	0	0.0542093	0.945791
537	0.895977	0.0931324	0.0108908	0.986139	0.0138611	0	0.798235	0.0705404	0.131224	0.030418	0.488461	0.481121	0.934555	0.0502539	0.015191
538	0.910008	0	0.0899916	0.993021	0.00697893	0	0	1	0	1	0	0	0.94209	0.0277022	0.0302075
539	0.729754	0.133664	0.136582	0.942203	0.0171187	0.0406779	0	0.928535	0.071465	0.999743	8.5007e-05	0.000172129	1	0	0
540	0.939728	0.0282388	0.0320333	0.978823	0.00494266	0.0162344	0.172732	0.120546	0.706722	0.976829	0.0150536	0.00811787	0.984846	0.00178762	0.0133665
541	0.956839	0	0.0431612	0.843764	0.130459	0.0257772	0	0.618918	0.381082	0.86376	0.13624	0	0.806138	0	0.193862
542	0.880806	0	0.119194	1	0	0	1	0	0	0	1	0	1	0	0
543	0.0542053	0	0.945795	0	1	0	1	0	0	0.904241	0.0407499	0.0550091	1	0	0
544	0.94006	0.0159423	0.0439978	0.99744	1.00286e-05	0.00255024	0.996006	0.00352276	0.000471531	0.229393	0.0103377	0.760269	0.905035	0.0898637	0.00510106
545	0.771146	0	0.228854	0.944707	0.0161242	0.0391686	0	0.85733	0.14267	0.764649	0.15162	0.0837307	0.940078	0.0393703	0.020552
546	0.891724	0.0279464	0.0803299	0.884152	0.0345442	0.0813038	0.874627	0.00487953	0.120494	0	0.41258	0.58742	0.952303	0.0476966	0
547	0.685097	0.21599	0.0989128	0.888151	3.35587e-05	0.111815	0.262017	0	0.737983	0.977964	0.0220361	0	0.962675	0	0.037325
548	0.999178	0	0.000821964	0.859317	0	0.140683	0	0.844084	0.155916	0	0.971237	0.0287626	0	0	1
549	0.718672	0	0.281328	0.719312	0.00971413	0.270974	0.0818313	0	0.918169	0.726872	0.240299	0.0328292	0.666962	0.173648	0.15939
550	0.986648	0	0.0133518	0.67947	0.133708	0.186822	1	0	0	0	1	0	0	0.569827	0.430173
551	0.917389	0.0776575	0.00495374	0.768033	0.0891153	0.142852	0.908258	0.0911379	0.000604478	0.136735	0.283068	0.580197	0.814393	0	0.185607
552	0.338062	0.587598	0.0743405	0.953111	0.0468891	0	1	0	0	0.0226456	0.00612317	0.971231	0.0999748	0.0024498	0.897575
553	0.899158	0.0257814	0.0750611	0.870645	0.0831794	0.046176	0.985858	0.0100265	0.00411568	0	1	0	1	0	0
554	0.965896	0.00069145	0.0334122	0.958108	0.041892	0	0	0.593357	0.406643	0.976554	0.0217323	0.0017137	0.960887	0.0330436	0.00606955
555	0.943803	0	0.0561966	0.968244	0.0317557	0	0.734477	0.164337	0.101186	0	0.60681	0.39319	0.973975	0	0.0260249
556	0.21008	0	0.78992	0.907256	0.0927444	0	1	0	0	0	1	0	0	1	0
557	0.897155	0.06477	0.0380748	0.804658	0.0324555	0.162886	0.0254753	0.36385	0.610674	0.67241	0.324668	0.00292184	0.863399	0.0626409	0.0739605
558	0.93013	0.0474968	0.0223732	0.730074	0.00999877	0.259927	0	0.887861	0.112139	0.20047	0.79953	0	0	0.169292	0.830708
559	0.492984	0	0.507016	0.971911	0.00136611	0.0267229	0.997138	0	0.00286191	0.95005	0.04995	0	0	0	1
560	0.925765	0.0481356	0.0260997	0.989568	0.010432	0	0.713374	0.03547	0.251156	0	1	0	0.939334	0.0230176	0.0376489
561	0.89666	0.00576771	0.0975723	0.966246	0.00465652	0.0290974	0.984115	0.0158845	0	0.112677	0.373221	0.514101	0.974311	0.00895301	0.0167361
562	0	0.655255	0.344745	0.991277	0.00418001	0.00454257	0.939349	0.0175147	0.0431367	0.765443	0.094861	0.139696	0	0.550107	0.449893
563	0.983523	0	0.0164769	0.766128	0.000680126	0.233192	0	0.89525	0.10475	0	1	0	0.947197	0	0.0528028
564	0.852154	0.118708	0.0291376	0.851752	0.0908479	0.0573999	0.964979	0.0343494	0.00067142	0	0.847465	0.152535	0.993684	0.00612992	0.000185675
565	0.950983	0.0193934	0.029624	0.803532	0.0610388	0.135429	0.093721	0.1981	0.708179	0.854449	0.0335398	0.112011	0.904757	0.0409597	0.0542833
566	0.93132	0	0.0686802	1	0	0	0	1	0	0.999895	0	0.000105421	0.973367	0	0.0266332
567	0.808452	0.160343	0.0312044	0.237818	0.37439	0.387792	0	1	0	0	0.993938	0.00606207	1	0	0
568	0.0412163	0	0.958784	0.976608	0.00549087	0.0179014	0.973011	0.0120949	0.0148942	0.620014	0.153676	0.22631	0.931521	0.0684785	0
569	0	0	1	0	1	0	0	1	0	0.562627	0.437373	0	0	1	0
570	0.996637	0.00284816	0.000514768	0.964349	0.0135549	0.0220959	0	1	0	0.977696	0	0.0223041	0.836097	0.163903	0
571	0.917249	0	0.0827508	1	0	0	0	1	0	0	1	0	1	0	0
572	0.891482	0	0.108518	0.994779	0.0045725	0.000648145	1	0	0	0	0.831793	0.168207	0.937136	0.0336002	0.0292635
573	0.824469	0.0514182	0.124113	0.916724	0.01768	0.0655959	0.062275	0.520196	0.417529	0.956271	0.0192956	0.0244332	0.850897	0.114285	0.0348178
574	0.928379	0	0.0716206	1	0	0	0.966895	0	0.0331049	0	0.995788	0.0042117	1	0	0
575	0.826875	0.0932093	0.0799156	0.950253	0.012953	0.0367936	0.0719056	0.651053	0.277041	0.970361	0.0202718	0.00936727	0.858086	0.055427	0.0864869
576	0.880806	0	0.119194	0.977601	0	0.0223995	0	1	0	0.988859	0.0111408	0	1	0	0
577	0.789309	0.0213671	0.189324	0.92463	0.00513759	0.0702323	0	0.96057	0.0394297	0.830837	0.0928119	0.0763506	0.993429	0.00111234	0.00545823
578	0.683139	0.0121237	0.304738	0.673171	0.325915	0.000914024	0.201147	0.798853	0	0.749866	0.170751	0.0793831	0	0.691916	0.308084
579	0.968773	0.000714157	0.0305133	0.863052	0.0964926	0.0404554	0.987534	0.00883829	0.00362796	0.0327195	0.967281	0	0.953281	0.0467188	0
580	0.688173	0.120432	0.191395	0.787824	0.211981	0.000194622	0.0462493	0.953751	0	0.946371	0.0536293	0	0.797246	0	0.202754
581	1	0	0	0	1	0	1	0	0	1	0	0	0.925788	0	0.074212
582	1	0	0	0	1	0	1	0	0	1	0	0	0.925788	0	0.074212
583	0.0123399	0.963966	0.0236938	0.539301	0.445569	0.0151291	0	0.775705	0.224295	0.00285051	0.525302	0.471848	0.608075	0.362122	0.0298034
584	0.927991	0.000865496	0.0711432	0.999745	0	0.000254521	1	0	0	0	1	0	0	0	1
585	0.845372	0.0929562	0.0616713	0.933223	0.015045	0.0517322	0.999739	7.53159e-05	0.000185495	0.029835	0.251426	0.718739	0.0764971	0.923503	0
586	0.878062	0	0.121938	0.998724	0.00127618	0	0	1	0	0	1	0	0.925788	0	0.074212
587	0.964059	0.00824002	0.0277006	0.956314	0.0436862	0	0.961051	0.0223991	0.01655	0	0.404426	0.595574	0.774131	0.132786	0.0930825
588	0.936626	0	0.0633742	1	0	0	0	1	0	0	1	0	0	0	1
589	0.943533	0.00774623	0.0487211	0.965325	0.0346752	0	0	0.618918	0.381082	0.890455	0.0120386	0.0975067	0.828422	0.0608994	0.110678
590	0.970462	0	0.029538	0.905358	0.0116652	0.0829768	0	1	0	0.517983	0.198416	0.283601	0.935794	0.0642064	0
591	0.999751	0	0.000248696	1	0	0	0.1691	0	0.8309	0	0.522591	0.477409	0	0.00352152	0.996478
592	0.797316	0.0252957	0.177389	0.922923	0	0.0770767	0	0	1	0.0855164	0.439336	0.475148	0	0.519409	0.480591
593	0.633981	0.0993483	0.26667	0.813966	0.148734	0.0373003	0.974999	0.000259243	0.0247413	0.164261	0.835739	0	0.981659	0.0179089	0.000432366
594	0.945269	0.0093028	0.0454278	0.972695	0	0.0273046	0	0.783973	0.216027	0.98681	0.0131904	0	0.945576	0.031758	0.022666
595	1	0	0	0.950987	0.0490125	0	0.999272	0.000728285	0	0	0.260484	0.739516	0	1	0
596	0.780536	0.0278293	0.191635	0.945822	0	0.0541783	0	1	0	0	1	0	0.910768	0	0.0892319
597	0.865579	0.0539495	0.0804714	0.761532	0.0572556	0.181213	0	1	0	0.96361	0.000217853	0.0361723	0.813835	0.0415804	0.144584
598	0.983703	5.90228e-05	0.0162382	0.989464	9.64485e-05	0.0104395	0.104066	0.708086	0.187848	0	1	0	0.0504881	0.00247434	0.947038
599	0.999057	5.19812e-05	0.00089064	0.842391	0.000227704	0.157381	0.662407	0.337593	0	0	1	0	0.949778	0.0502218	0
600	0.883694	0.050629	0.0656767	0.949986	0.0500135	0	0	0.748216	0.251784	0.944789	0.011827	0.0433839	0.920107	0.0222221	0.0576705
601	0.949003	0.000215006	0.0507818	0.521835	0.207944	0.27022	0.966705	0	0.0332947	0.909084	0.0632637	0.0276519	0.0283236	0.410876	0.5608
602	0.823124	0.00204209	0.174834	0.897274	0.0327377	0.069988	0.897197	0.048366	0.0544366	0	0.703053	0.296947	0.954242	0.028997	0.0167607
603	0.614908	0.0256297	0.359462	0.738964	0.206748	0.0542888	0.126364	0.763382	0.110254	0	1	0	0.953714	0.0128938	0.0333922
604	0.0501936	0	0.949806	0.920884	0.0284766	0.0506399	0.982644	0	0.0173557	0.573165	0.374533	0.0523023	0.906223	0.0546615	0.0391158
605	0.960987	0	0.0390135	1	0	0	0.899383	0.100617	0	0	1	0	0	0	1
606	0.962207	0.00133415	0.0364588	1	0	0	1	0	0	0	1	0	1	0	0
607	0.642136	0	0.357864	0.313764	0.495209	0.191027	0.446964	0.537072	0.0159642	0.954108	0.0301412	0.0157503	0	0.9167	0.0833003
608	0.983366	0	0.0166342	0	1	0	1	0	0	0.967306	0.0326939	0	1	0	0
609	0.539587	0.168337	0.292077	0	1	0	0	0.90693	0.0930696	0.642453	0.123047	0.2345	0	1	0
610	0	0	1	1	0	0	1	0	0	0.901207	0.0987931	0	0.567861	0.0135756	0.418564
611	0.870071	0.0456332	0.0842963	0.920496	0.0307403	0.0487637	0.259932	0	0.740068	0.934514	0.0329256	0.03256	0.976145	0.020453	0.00340211
612	0.999867	0	0.000132523	0.93723	1.27776e-05	0.0627571	0.990826	0.0040808	0.00509356	0.01678	0.877567	0.105653	0.909585	0.0790322	0.0113827
613	0.956988	0.0039675	0.0390447	0.87761	0.0906138	0.0317763	0.366425	0.43726	0.196314	0.887509	0.0524651	0.0600255	0	0.890119	0.109881
614	1	0	0	0	1	0	1	0	0	0.977964	0.0220361	0	1	0	0
615	0.754571	0.0235256	0.221903	0.528117	6.23797e-05	0.471821	0.980511	7.9603e-05	0.0194093	0.70108	0.0170313	0.281889	0.0787609	0.921239	0
616	0.94639	0.0232613	0.0303489	0.899955	0.0475118	0.052533	0.0419549	0.360784	0.597261	0.299912	0.603998	0.0960903	0.709173	0.145896	0.144931
617	0.993449	0.00652084	2.99316e-05	0.999719	0.000106859	0.000174192	0	1	0	0.988859	0.0111408	0	0.961464	0	0.0385359
618	0.984113	0	0.0158868	0.991331	0	0.00866949	0.900842	0.00365145	0.095507	0	1	0	0	0.00158547	0.998415
619	0.956489	0	0.0435111	0.912828	0	0.0871718	0.921211	0.0397397	0.0390496	0.264651	0.00119266	0.734156	0.901573	0.0984275	0
620	0.999703	0	0.000296676	0.986999	4.0565e-05	0.0129605	1	0	0	0	1	0	1	0	0
621	0.936626	0	0.0633742	0.922224	0.0777764	0	0	1	0	0.873972	0.0196929	0.106335	0.720717	0.105963	0.17332
622	0.972173	0	0.0278266	0.998505	0.000350874	0.00114392	1	0	0	0	0.575931	0.424069	0.86183	0	0.13817
623	0.977943	0	0.0220566	1	0	0	1	0	0	0	1	0	1	0	0
624	0.920209	0.0322713	0.0475198	0.502944	0.236754	0.260302	0	1	0	0.124846	0.85237	0.0227848	0.991408	0	0.00859158
625	0.999332	0.000357529	0.00031017	0.985686	0.0143135	0	1	0	0	0	1	0	1	0	0
626	1	0	0	0.986139	0.0138611	0	1	0	0	0	1	0	1	0	0
627	0.987472	0	0.0125277	0	1	0	0.977554	0	0.0224456	0.988859	0.0111408	0	0.957355	0.0234592	0.0191856
628	0.866058	0	0.133942	0.807134	0.192866	0	0	0.785142	0.214858	0	1	0	0	0.169292	0.830708
629	0.967276	0	0.032724	0.509778	0.303336	0.186886	0	1	0	0	1	0	0	0	1
630	0.302685	0.544903	0.152412	0.64889	0.349368	0.00174232	0.0993142	0.549512	0.351174	0.415985	0.578954	0.00506125	0.942941	0.0546612	0.00239735
631	0.976705	0.0232778	1.74692e-05	0.999425	0.000135076	0.000440375	0.98363	0.00733612	0.00903404	0	1	0	0	0	1
632	0.994234	0	0.00576618	0.986139	0.0138611	0	0	1	0	0.0275075	0.972492	0	0	0	1
633	0.907858	0	0.0921415	0.986139	0.0138611	0	1	0	0	0	1	0	0.885607	0.0434021	0.070991
634	0.885386	0.0723081	0.0423062	0.930058	0.0584925	0.0114493	0.193127	0.199362	0.607511	0.982315	0.0176851	0	0.970828	0.00710608	0.0220664
635	0.910511	0	0.0894888	0.826796	0.169149	0.00405564	0	0.837213	0.162787	0.879038	0.112188	0.00877339	0.711854	0.255322	0.0328238
636	0.723047	0	0.276953	0.819567	0.0701395	0.110294	0	0.671097	0.328903	0.86256	0.111245	0.0261955	0.841353	0.0687222	0.0899248
637	0.996826	0	0.003174	0	0.23473	0.76527	0	1	0	0	1	0	0	0.998531	0.00146875
638	0.985516	0	0.0144842	0.997663	0.00233719	0	1	0	0	0	1	0	1	0	0
639	0.674465	0.140915	0.18462	0.423335	0.0792906	0.497375	0.740525	0.03682	0.222655	0	0.368912	0.631088	0	0.0142143	0.985786
640	0.985632	0	0.0143684	0.999866	0.000133848	0	0	1	0	0.821142	0.178858	0	1	0	0
641	0.999955	0	4.46006e-05	0.998929	0.000464931	0.000606309	0	1	0	0.962064	0.0379362	0	0.918199	0.0449994	0.0368018
642	0.987276	0	0.012724	1	0	0	1	0	0	0	1	0	1	0	0
643	0.957639	0.032865	0.00949606	0.823128	0.174112	0.00276001	0.103231	0.475808	0.420961	0.167591	0.28492	0.547489	0.903321	0.0820656	0.0146136
644	0.950028	0	0.0499719	0.977601	0	0.0223995	0	1	0	0	1	0	1	0	0
645	0.760806	0.0461516	0.193042	0	0.699511	0.300489	0	0.906043	0.0939572	0.030851	0.394847	0.574302	0	0.985081	0.014919
646	0.998207	0	0.00179312	0.9498	0.00667518	0.043525	0	1	0	0.925988	0.0740116	0	1	0	0
647	0.980438	0.0194525	0.000109868	0.994379	0.00399342	0.00162742	0.765135	0.199729	0.0351365	0	1	0	0	0	1
648	0	0.892286	0.107714	0	0.814496	0.185504	0	0.871773	0.128227	0	0	1	0	1	0
649	0.996235	0	0.0037651	0.998983	0	0.00101731	1	0	0	0	1	0	1	0	0
650	0.999273	0	0.000726983	0.999947	5.27598e-05	0	0.14138	0.85862	0	0.999552	8.86714e-05	0.000359098	0.73727	0.14453	0.1182
651	0.977943	0	0.0220566	0.993021	0.00697893	0	0.987722	0.0122777	0	0	1	0	0.983926	0.0160735	0
652	0.584512	0.00165775	0.41383	0.984212	0.0129694	0.00281887	0.999741	0.000258899	0	1	0	0	0	0	1
653	0.998268	0	0.00173192	1	0	0	1	0	0	0	1	0	0	0	1
654	0.99038	0	0.00961963	0.817072	0.103363	0.0795656	0	1	0	0.956878	0.043122	0	0.994584	0.00541588	0
655	0.999468	0	0.000532489	1	0	0	0	1	0	0	1	0	1	0	0
656	0.996832	0	0.00316766	1	0	0	1	0	0	0	1	0	0.995799	0	0.00420127
657	0.999874	0	0.000126455	1	0	0	1	0	0	0	1	0	0	0	1
658	0.99999	0	9.99875e-06	0.999966	3.43655e-05	0	1	0	0	0	1	0	1	0	0
659	0.999899	0.000100756	0	0.99988	2.80525e-05	9.1457e-05	0.999365	0.000284484	0.000350327	0	1	0	0	0	1
660	1	0	0	1	0	0	0.96405	0.0359505	0	0	1	0	1	0	0
661	0.999897	0	0.000103081	0	1	0	1	0	0	1	0	0	1	0	0
662	0.999763	0	0.000236525	0	1	0	0	1	0	1	0	0	1	0	0
663	0.595355	0.161482	0.243163	0.846055	0.000566291	0.153379	0.129217	0.698701	0.172082	0.24262	0.368709	0.388671	0.91785	0.0671682	0.0149815
664	0.934027	0.039234	0.0267389	0.991276	0.000107871	0.00861622	0.0805476	0.00360445	0.915848	0.178686	0.103877	0.717437	0.445183	0.17775	0.377067
665	0.99378	0.00614941	7.01954e-05	0.997707	0.00229319	0	0.999879	3.50767e-05	8.63901e-05	0	0.755298	0.244702	0.935411	0.045843	0.0187458
666	0.961671	0.0165661	0.0217625	0.894451	0.105549	0	0.909818	0.090182	0	0	1	0	1	0	0
667	0.762731	0.0866976	0.150572	0.896958	0.0510807	0.051961	0.713675	0.110923	0.175402	0	0.818995	0.181005	0.881255	0.0868193	0.0319262
668	0.999984	0	1.58235e-05	0.999956	4.37861e-05	0	0	1	0	0.985201	0.0147994	0	0.976082	0.0239181	0
669	0.880806	0	0.119194	0	1	0	0	1	0	1	0	0	0.925788	0	0.074212
670	0.944105	0	0.0558952	0	1	0	0	1	0	0.977964	0.0220361	0	0.910733	0.0892671	0
671	0.86321	0.020423	0.116367	0.924964	0.0712209	0.00381482	0.907139	0.0441421	0.048719	0.153945	0.391972	0.454083	0.998316	0.000666564	0.00101759
672	0.971682	0	0.0283184	0.994757	0.00524335	0	0.999875	0	0.000124772	0	1	0	0.948415	0.048417	0.00316774
673	0.995733	0	0.00426716	0.924549	0.000238448	0.0752126	0.950762	0.0491146	0.000123685	0	0.34886	0.65114	0.147283	0.84091	0.0118064
674	0.985187	0	0.0148133	0.833027	0.128799	0.0381738	0	1	0	0.956878	0.043122	0	1	0	0
675	0.0123132	0	0.987687	0	1	0	0	1	0	1	0	0	1	0	0
676	0.956839	0	0.0431612	0	1	0	1	0	0	0.985201	0.0147994	0	1	0	0
677	0.954386	0.000207969	0.0454061	0.999699	7.06117e-05	0.000230209	0.979674	0.0202986	2.74991e-05	0.0381475	0.961852	0	1	0	0
678	0.963772	0	0.0362283	0	1	0	0.919953	0.0800474	0	1	0	0	0.984221	0	0.0157792
679	0.956362	0.0264369	0.0172013	0.916285	0.0837152	0	0	1	0	0.733802	0.132276	0.133922	0.984221	0	0.0157792
680	0.951704	0	0.0482958	0	1	0	0.977554	0	0.0224456	0.982293	0.0177069	0	0.953281	0.0467188	0
681	0.951704	0	0.0482958	0	1	0	1	0	0	0.985201	0.0147994	0	1	0	0
682	0	0	1	1	0	0	0.700543	0.235116	0.0643406	0.946672	0.0533276	0	0.953281	0.0467188	0
683	0.932976	0.035516	0.0315081	0.975136	0.0244456	0.0004188	1	0	0	0	1	0	0.897668	0	0.102332
684	0.938335	0.00178135	0.0598839	0.9485	0.0187284	0.0327715	0.979461	0.0180054	0.00253401	0.100985	0.51198	0.387034	0.976516	0	0.0234835
685	0.971197	0	0.028803	0	0.89894	0.10106	1	0	0	1	0	0	1	0	0
686	0.880806	0	0.119194	0	1	0	1	0	0	0.930138	0.0698616	0	0.910733	0.0892671	0
687	0.522418	0	0.477582	0.774368	0.0161512	0.20948	0.0913926	0.908607	0	0.971913	0.0115865	0.0165002	0.968932	0	0.0310682
688	0.9957	0	0.00430029	0.798697	0	0.201303	0.997818	0	0.00218199	1	0	0	0	0	1
689	0.99037	0	0.00963026	1	0	0	0	1	0	0.917321	0.0826787	0	0.871821	0.128179	0
690	0.0250166	0	0.974983	0	1	0	0	1	0	1	0	0	1	0	0
691	0.920998	0.0557893	0.023213	0.943502	0.0132618	0.0432364	0.0622448	0.937755	0	0	1	0	1	0	0
692	0.857226	0	0.142774	0.713315	0	0.286685	0	1	0	0	1	0	0.999787	0.000213034	0
693	0.977943	0	0.0220566	0.972657	0.0273433	0	0	1	0	0.946672	0.0533276	0	0.976082	0.0239181	0
694	0.0149281	0	0.985072	0	0.23473	0.76527	0	1	0	0.916944	0.0495868	0.0334691	0.976082	0.0239181	0
695	0.967276	0	0.032724	0	1	0	0	1	0	1	0	0	1	0	0
696	0.861099	0	0.138901	0.853891	0.120023	0.0260866	0	1	0	0	1	0	1	0	0
697	0.945378	0.000338226	0.0542834	0.986571	0.000213342	0.0132152	0.624771	0	0.375229	0.0179842	0.575025	0.406991	0.693926	0.306074	0
698	0.928474	0	0.071526	0.917677	0.0312044	0.0511183	0	0.975485	0.0245154	0.976959	0.0230408	0	0.929353	0.0683191	0.00232805
699	0.945152	0.00499299	0.0498554	0.955771	0.00650423	0.0377251	0.155483	0.338998	0.505519	0.963486	0.0190529	0.0174614	0.895525	0.0522638	0.0522108
700	0.977194	0.0228061	0	0.988198	3.70402e-05	0.0117654	0.999974	2.64844e-05	0	0.0116447	0.987293	0.0010626	0.953281	0.0467188	0
701	0.782135	0.0316473	0.186218	0.90377	0	0.0962304	0.902351	0	0.0976489	0	1	0	0.89473	0	0.10527
702	0.83406	0.0764434	0.0894965	0.740013	0	0.259987	0.900431	0	0.0995687	0.178893	0.38914	0.431967	0.84496	0.0533438	0.101697
703	0.897921	0	0.102079	0.999935	6.54738e-05	0	0.986917	0	0.0130828	0.0475647	0.952435	0	0.904089	0.084921	0.0109903
704	0.943268	0	0.0567321	0.939576	0.00660332	0.0538206	0	1	0	0.967306	0.0326939	0	0.929602	0.0455583	0.0248392
705	0.609489	0	0.390511	0.996954	0	0.00304572	0	0	1	0	0	1	0	0	1
706	0.903261	0.0194418	0.0772968	0.934577	0.00118227	0.0642411	0.0541873	0.71937	0.226443	0.999532	0.000468063	0	0.961206	0	0.038794
707	0.999937	0	6.33699e-05	0.999919	8.10076e-05	0	0.839302	0	0.160698	0	0.989173	0.0108268	0.873343	0.0691824	0.0574745
708	1	0	0	1	0	0	1	0	0	0	1	0	0.953281	0.0467188	0
709	0.749424	0.0913755	0.159201	0.748943	0.165063	0.0859944	0.844524	0.0775093	0.0779663	0	0.995328	0.00467208	0.932061	0.00427704	0.0636615
710	0.0132102	0	0.98679	0	0.23473	0.76527	0	1	0	0.956878	0.043122	0	0.953281	0.0467188	0
711	0.991207	5.17367e-05	0.00874107	0.986863	0	0.0131369	0.994213	0	0.0057874	0.0671022	0.932898	0	0	0	1
712	0.670203	0.218672	0.111124	0.784513	0.137866	0.0776207	0.141678	0.278095	0.580227	0.94668	0.0257725	0.0275473	0.927063	0.0729368	0
713	0.903198	0.0299195	0.0668827	0.718256	6.86788e-05	0.281675	0.903092	0.0952712	0.00163704	0.353488	0.0183195	0.628193	0.591236	0.20995	0.198814
714	0.975352	0.0191417	0.00550671	0.994042	0.000108733	0.00584914	0	1	0	0	1	0	0.925788	0	0.074212
715	0.256235	0.739431	0.00433436	0.995801	0.00419908	0	1	0	0	0.880905	0.119095	0	0	0.379412	0.620588
716	0.849571	0.0895794	0.0608495	0.6228	0.196629	0.180571	0.722099	0.117405	0.160495	0	0.730006	0.269994	0.830139	0.0861756	0.083685
717	0.95532	0.0445146	0.000165317	0.986233	0	0.0137665	0.119977	0.665148	0.214874	0.988391	0.0116088	0	0.909092	0	0.0909083
718	0.883742	0	0.116258	0.995435	0.000158998	0.00440611	0.959605	0	0.0403947	0.330715	0.0384613	0.630824	0.935349	0.0494212	0.01523
719	0.987096	0.0127637	0.00014052	0.999944	5.63334e-05	0	1	0	0	0	1	0	0.918199	0.0449994	0.0368018
720	0.615679	0.284735	0.099586	0.909682	0.0853894	0.00492862	0.682044	0.241116	0.0768403	0.00306186	0.283349	0.713589	0.110032	0.61654	0.273428
721	0.808629	0.00618388	0.185187	0.887581	0.0279258	0.0844934	0.907554	0.0441619	0.0482839	0	1	0	0.836836	0.00384487	0.159319
722	0.952729	0	0.0472707	0.97113	0.00231172	0.0265579	0.971213	0.0287865	0	0.0621439	0.223342	0.714514	0.131724	0.868276	0
723	0.999064	0	0.000936372	0.7985	0.0112237	0.190276	0.965134	0.0348662	0	0.970238	0.0297624	0	0	0	1
724	0.81339	0.139957	0.0466521	0.999924	7.63853e-05	0	0.82954	0.127605	0.0428558	0	0.425546	0.574454	0.026238	0.969555	0.00420652
725	0.872482	0.0329584	0.0945593	0.913155	0.0805955	0.00624968	0.0642969	0.935703	0	0.0494855	0.00223008	0.948284	0.0290056	0.00142152	0.969573
726	0.992185	0.00712504	0.000690345	0.999733	7.9391e-06	0.000258832	0.999434	7.90456e-05	0.000486702	0	0.896292	0.103708	0.905345	0.0946549	0
727	0.945455	0.0128242	0.0417206	0.823386	0.138882	0.037732	0.794742	0.0592736	0.145984	0	1	0	0.87866	0.0861233	0.0352171
728	0.987832	0	0.0121683	0.965125	0.00656375	0.0283108	0.0702361	0.644318	0.285446	0.959875	0.0101595	0.0299656	0.943795	0.0561078	9.76829e-05
729	0.96835	0.0140046	0.0176457	0.883589	0	0.116411	0.789115	0	0.210885	0.957502	0.0424977	0	0	0	1
730	0.967292	0.0325019	0.000205815	0.600047	0.00670675	0.393246	0.908704	0.0409559	0.0503403	0.842643	0.0833086	0.0740487	0	0.835526	0.164474
731	0.932963	0	0.067037	0.901129	0.0300614	0.0688092	0.0118263	0.751931	0.236243	0.947999	0.0349336	0.0170671	0.953281	0.0467188	0
732	0.887448	0.0253392	0.0872129	0	1	0	0.956094	0	0.0439057	0.961804	0.016254	0.0219416	1	0	0
733	0.896053	0	0.103947	0.915793	0.0663105	0.0178962	0.934163	0.000126446	0.0657103	0	1	0	0.837418	0.105321	0.0572611
734	0.942553	0.0573176	0.000129493	0.942886	0.0545719	0.00254166	0.999778	0.000222142	0	0.0291508	0.968189	0.00266006	0.91347	0.0585498	0.0279805
735	0.972614	0.00217668	0.0252095	0.98481	0.0138425	0.00134714	0.996543	0.00345695	0	0	1	0	0.874762	0.0437015	0.0815368
736	0.926415	0	0.0735847	0.926667	0.0521008	0.0212324	0	1	0	0.851175	0.0556197	0.0932055	0.90463	0.0591126	0.0362579
737	0.976357	0	0.0236427	0.984548	0	0.0154522	0.990904	0	0.00909606	0.31819	0.000170706	0.68164	0.983029	0	0.0169707
738	0.970013	0.0154096	0.0145776	0.907955	0.0199255	0.0721195	0	0.980573	0.0194267	0.842987	0.157013	0	0.895033	0.0535142	0.0514526
739	0.983597	0.00036487	0.016038	0.796615	0.0247724	0.178612	0.105935	0.532779	0.361286	0.656561	0.161124	0.182316	0.978194	0.00884102	0.0129649
740	0.915615	0	0.0843845	0.937353	2.52402e-05	0.0626216	0.632013	0	0.367987	0.931792	0.055045	0.0131628	0	0.693448	0.306552
741	0.775316	0.00336175	0.221322	0.946736	0.0205223	0.0327418	0.802644	0.13027	0.0670861	0.95653	0.0378746	0.0055952	0	0.0628725	0.937128
742	0.979104	0	0.0208956	0.680139	0.00147077	0.31839	0.843051	0.015151	0.141798	0.113487	0.0166215	0.869892	0.0641209	0.270251	0.665628
743	0.970948	0.0290204	3.13139e-05	0.999836	0	0.000164222	0.999756	0.000243673	0	0.064942	0.935058	0	1	0	0
744	0.33314	0.280242	0.386618	0.9176	0.0460299	0.03637	0.991458	7.39451e-05	0.00846851	0.769609	0.111376	0.119015	0	0.438238	0.561762
745	0.153044	0.130516	0.716441	0.299386	0.0465555	0.654059	0.0170289	0	0.982971	0	0.0161767	0.983823	0.907803	0.0196176	0.0725793
746	0.87717	0.0383656	0.084464	0.722973	0.121149	0.155878	0.97103	0.0250274	0.00394272	0.375119	0.185408	0.439473	0.939532	0.0292922	0.0311756
747	0.997899	0	0.00210149	0	0.315112	0.684888	0	1	0	0	1	0	0	1	0
748	0.936626	0	0.0633742	0.791152	0.100084	0.108765	0	1	0	0.822922	0.101984	0.0750932	0.933044	0.0254039	0.041552
749	0.375601	0.404653	0.219746	0.698759	0.0792287	0.222012	0.8149	0.00010738	0.184993	0.369908	0.0321493	0.597942	0.974817	0.00955483	0.0156284
750	0.825371	0	0.174629	0.999288	0.000167214	0.000545152	0	1	0	0	0.990702	0.00929805	0.636434	0.363566	0
751	0.735387	0.00147065	0.263143	0.694834	0.00585994	0.299306	0.894881	0.105119	0	0.189891	0.810109	0	0.958448	0.0298742	0.0116782
752	0.044952	0	0.955048	0	0.23473	0.76527	0	1	0	0.676741	0.0762438	0.247015	0.820844	0.0804565	0.0986994
753	0.378022	0	0.621978	0.975993	0.0240074	0	1	0	0	1	0	0	0	1	0
754	0.666327	0.238494	0.0951797	0.723383	0.276617	0	0.0847772	0.494764	0.420458	0.732597	0	0.267403	0.948164	0.0518361	0
755	0.868817	0.0928327	0.0383499	0.866193	0.0973455	0.0364617	0.101877	0.41157	0.486553	0.9477	0.0121072	0.0401927	0.911605	0.0432194	0.0451755
756	0.951651	0.0121826	0.0361664	0.929778	0	0.0702217	0.998419	0.00158129	0	0.0784266	0.921573	0	0.886781	0	0.113219
757	1	0	0	0.981603	0.0183965	0	0.990763	0.00923666	0	0	1	0	0.848768	0.0831935	0.068038
758	0.871566	0	0.128434	0	1	0	0	1	0	0.910424	0.0341904	0.0553852	0.974501	0.00596984	0.0195292
759	0.597225	0.109947	0.292828	0.96066	0.0166545	0.0226853	0.832954	0.104957	0.0620895	0.843677	0.0250061	0.131317	0	0.00234593	0.997654
760	0.906219	0.0586652	0.0351155	0.794053	0.049246	0.156701	0.549991	0.32132	0.128689	0	0	1	0.0147031	0.404242	0.581055
761	0.947646	0	0.0523542	0.999924	7.63853e-05	0	0	1	0	0	1	0	0.257348	0	0.742652
762	0.770662	0.110335	0.119003	0.759894	0.00830748	0.231798	0.999374	0.000180911	0.000445565	0.989762	0.00202745	0.00821069	0	0	1
763	0.938551	0.000208847	0.0612397	0.682551	0.316223	0.00122659	0.0529108	0.947089	0	0.876387	0.0276462	0.0959663	0.986816	0	0.013184
764	0.815682	0.0395904	0.144728	0.993566	0.00563521	0.000798782	0.99181	0.00174461	0.00644517	0.153191	0.825841	0.0209684	0.931381	0.0617059	0.00691299
765	0.690101	0.00525105	0.304648	0.753986	0.0268262	0.219188	0.945221	0.0013557	0.0534232	1	0	0	0	0	1
766	0.692435	0.264026	0.0435389	0.461333	0	0.538667	0.329752	0.0221343	0.648114	0.977964	0.0220361	0	0.810482	0.0595806	0.129938
767	0.138479	0.856836	0.0046849	0.320305	0.00450219	0.675193	0.923179	0.0344264	0.0423942	0.981569	0.0184311	0	0.826904	0.0405252	0.132571
768	0.466157	0	0.533843	0.981021	0.000160339	0.0188187	1	0	0	0.977964	0.0220361	0	0	0.572412	0.427588
769	0.739994	0.16237	0.0976357	0.657719	0.0955576	0.246723	0	0.93168	0.0683205	0.932432	0	0.0675684	0.875757	0.0677131	0.0565298
770	0.404588	0	0.595412	0.871066	0.00918276	0.119751	0.998651	0	0.00134882	0	1	0	0	1	0
771	0.979333	0.0161698	0.00449723	0.991531	0.00835992	0.000109312	0.999754	0.000161095	8.50197e-05	0.0776735	0.860898	0.061428	0.968781	0.00837853	0.0228407
772	0.662534	0.0184312	0.319034	0.746767	0.251917	0.00131619	0.993823	0.00617679	0	0.978189	0	0.0218111	0.111243	0	0.888757
773	0.697385	0.0899155	0.212699	0.544808	0.157407	0.297785	0	0.739647	0.260353	0.593368	0.0355174	0.371114	0.953913	0.0267057	0.0193818
774	0.106325	0.0663413	0.827333	0	0.0927589	0.907241	0	0.0513566	0.948643	0.364129	0.635871	0	1	0	0
775	0.824157	0.000310151	0.175533	0.913535	0.0375914	0.048874	0.176135	0.575818	0.248046	0.919014	0.0487096	0.0322767	0.8525	0	0.1475
776	0.537078	0.132979	0.329943	0.851115	0	0.148885	0.299893	0.567555	0.132552	1	0	0	0.831465	0.0631499	0.105385
777	0.999801	0	0.000198675	0.855745	0	0.144255	1	0	0	0.997521	6.62055e-05	0.00241305	0	0	1
778	0.638184	0.217546	0.14427	0.948875	0.0237579	0.0273672	0.464029	0.0230722	0.512899	0.921197	0.0126874	0.0661153	0.803651	0.0169321	0.179417
779	0.655416	0.0402349	0.304349	0.8733	0.0615834	0.0651162	0.776684	0.0477251	0.175591	0.226251	0.773749	0	0.99773	0.00053149	0.00173867
780	0.658802	0.0679176	0.273281	0.948591	0.0429305	0.00847895	0	0.192973	0.807027	0.0113631	0.275245	0.713392	0	0.376345	0.623655
781	0.838434	0.159983	0.00158317	0.0235525	0.974289	0.00215861	0.11052	0.520674	0.368806	0.0113738	0.503592	0.485034	0.41204	0.342991	0.244969
782	0.756003	0.229772	0.0142256	0.953939	0.0425281	0.0035325	0.403736	0.0111159	0.585148	0.90115	0.0297529	0.0690973	0.979938	0.00411265	0.0159492
783	0.92201	0.000807417	0.0771826	0.962992	0.0370076	0	0.86103	0.0869252	0.0520446	0.0717221	0.87592	0.0523582	0.888912	0.0645033	0.0465848
784	0.610927	0.217821	0.171252	0.898065	0.0504927	0.0514427	0.963554	0.0163327	0.0201129	0.977964	0.0220361	0	0	0	1
785	0.755733	0.0833569	0.160911	0.811542	0.0625657	0.125892	0.853439	0.0799279	0.0666333	0.0715929	0.477288	0.451119	0.777628	0.139584	0.0827878
786	0.862682	0.0016468	0.135672	0.938766	0.032221	0.029013	0.774238	0.0654043	0.160358	0.20325	0.351624	0.445126	0.92195	0.0404921	0.0375579
787	0.979204	0.0182671	0.00252922	0.997075	0.00140149	0.00152305	0.945334	0	0.0546664	0.217039	0.74335	0.0396104	0	0	1
788	0	0	1	0	0.300416	0.699584	0	1	0	0	1	0	0.803186	0.196814	0
789	0.996418	0	0.00358235	0.995691	0.00430943	0	0.52281	0.105447	0.371743	0.255381	0.744619	0	0.994475	0	0.00552501
790	0.89914	0.0649532	0.0359072	0.867149	0.0690688	0.0637824	0.996606	0.00163361	0.00176023	0.212958	0.329949	0.457093	0.813564	0.0966667	0.0897697
791	0.907882	0.000530734	0.0915875	0.912274	0.0133831	0.0743431	0.212574	0.787426	0	0.99964	9.72282e-05	0.000262501	0.802646	0.000574254	0.19678
792	0.944063	0	0.0559365	0.880033	0.108484	0.0114827	0.905252	0.0174746	0.077273	0	0.524212	0.475788	0.558614	0.293967	0.147419
793	0.807761	0.159056	0.0331828	0.481997	0.339674	0.178329	0.0506879	0.303378	0.645934	0.195553	0.792551	0.0118964	0.0547761	0.944492	0.000731817
794	0.930719	0.0357331	0.0335483	0.951117	0.0190493	0.0298341	0.192714	0.339016	0.46827	0.875082	0.079695	0.0452233	0.798807	0.11991	0.0812828
795	0.999856	0	0.000144095	0.845371	0.000343425	0.154286	0.97454	0.02546	0	0.910014	0	0.0899857	0.0241073	0	0.975893
796	0.66021	0.327936	0.011854	0.0207073	0.904328	0.0749648	0.00876515	0.965877	0.0253583	0.0194155	0.419546	0.561039	0.0522779	0.93515	0.0125719
797	0.952606	0	0.0473937	0.977601	0	0.0223995	0.626308	0.373692	0	0.972606	0.0273942	0	0	0.61982	0.38018
798	0.743106	0.060535	0.196359	0.635614	0.111005	0.253381	0.903489	0.0480623	0.0484491	0.860054	2.12492e-05	0.139924	0	0	1
799	0.950146	0	0.0498542	0.969702	0.0299862	0.000311839	0.116502	0.771148	0.11235	0.932384	0.0600813	0.00753491	0.952298	0.0379337	0.00976825
800	0.959177	0	0.0408229	0.998628	0.00137201	0	0.387548	0.141236	0.471215	1	0	0	0.866433	0.0585517	0.0750157
801	0.809581	0.0303334	0.160085	0.960874	0.00184173	0.0372846	0.40613	0.102229	0.491642	0.661203	0.289075	0.0497213	0.987327	0.00663252	0.00604066
802	0.917397	0.0395796	0.0430237	0.908779	0.0306952	0.0605254	0.626952	0.0031173	0.369931	0.85358	4.94432e-05	0.14637	0	0.345319	0.654681
803	0.936626	0	0.0633742	0.555189	0.444811	0	0	1	0	0	1	0	0.803186	0.196814	0
804	0.772979	0.0812094	0.145812	0.397672	0.381694	0.220634	0.378543	0	0.621457	0.98291	0	0.0170896	0.908438	0	0.0915619
805	0.963604	0	0.0363962	0.786249	0.212113	0.00163774	0.971612	0	0.0283876	0	0	1	0	0	1
806	0.766491	0.00531388	0.228195	0.969714	0.00402713	0.0262586	0.973671	0.0263285	0	0	1	0	0	0.550107	0.449893
807	0.897761	0.0455708	0.0566684	0.888211	0.0820118	0.0297768	0.87668	0.0907003	0.03262	0	0.0505437	0.949456	0	0.477542	0.522458
808	0.974123	0	0.0258771	0.876897	0.000803845	0.1223	0.956094	0	0.0439057	0.999911	8.87033e-05	0	0	0.00127473	0.998725
809	0.964684	0.000101606	0.0352146	0.763845	0.170462	0.0656932	0.402877	0.197812	0.399311	0.17927	0.483489	0.337241	0.918498	0.0386173	0.0428848
810	0.24219	0.166692	0.591118	0.717155	0.0262364	0.256609	0.892306	0.00300549	0.104688	0.581208	0.065028	0.353764	0.969263	0.000264881	0.0304722
811	0.907714	0.00017889	0.0921074	0.755344	0.173855	0.0708013	0.52022	0.45589	0.0238895	0.183784	0.782675	0.0335412	0	0	1
812	0.849587	0.0861623	0.0642506	0.950993	0.0209687	0.028038	0.948125	0.0488284	0.0030471	0.151472	0.63588	0.212648	0.890384	0.0595831	0.0500329
813	0.0487231	0.342851	0.608426	0.314833	0.677953	0.00721368	0.999941	5.90014e-05	0	0.999523	7.45758e-05	0.000402685	0.685212	0.119312	0.195476
814	0.931906	0	0.0680941	0.41211	0.00514898	0.582741	0.999359	0.000640589	0	0.881911	0.0273118	0.0907769	0.876839	0.033012	0.0901489
815	0.683019	0.228929	0.0880527	0.475494	0.309411	0.215094	0.59932	0.326961	0.0737184	0.0149036	0.129865	0.855231	0.0530205	0.39385	0.553129
816	0.966927	0.00869664	0.0243763	0.87841	0.000663263	0.120927	0.996837	5.00648e-05	0.00311343	0.904725	0	0.0952746	0	0	1
817	0.988082	0.00438765	0.00753038	0.957384	0.0216716	0.0209444	0.987694	0.00150139	0.0108049	0.0343132	0.965687	0	0.719049	0.280657	0.00029408
818	0.938942	0.00808007	0.0529777	0.968056	0.00354442	0.0283993	0.914123	0.0858771	0	0.220405	0.461629	0.317966	0.999247	0.000753407	0
819	0.936326	0.0124505	0.0512232	0.926155	0.0405211	0.0333242	0.161451	0.00195266	0.836596	0.00498632	0.382569	0.612445	0	0.0919484	0.908052
820	0.775038	0.179076	0.0458857	0.304776	0.0587509	0.636473	0.726603	0.0738494	0.199548	0.741708	0.0337102	0.224582	0.972589	0.00515526	0.0222556
821	0.890959	0.0199961	0.0890454	0.584848	0.1892	0.225952	0.362325	0.0054046	0.63227	0.530309	0.187543	0.282148	0.973075	0.000390892	0.0265337
822	0.916206	0.0523969	0.0313969	0.702642	0.0994814	0.197877	0.975475	0.000102759	0.0244225	0.187792	0.486617	0.325591	0	0.855281	0.144719
823	0.14672	0.228863	0.624417	0	0.20952	0.79048	0.992597	0.007403	0	0.936027	0.00703038	0.0569428	0.814872	0.119807	0.0653209
824	0.720362	0.0142688	0.265369	0.719474	0.241133	0.0393929	0.73618	0.256362	0.00745739	0.0177653	0.696919	0.285316	0.659667	0.205731	0.134602
825	0.883218	0.0416549	0.0751274	0.914806	0.0754956	0.00969823	0.954466	0.0090299	0.0365042	0.212426	0.297909	0.489664	0.814809	0.0455973	0.139594
826	0.521283	0	0.478717	0.992339	0.00241413	0.00524704	0.919516	0.0171449	0.0633389	0.297095	0.702905	0	0	1	0
827	0.689876	0.145392	0.164732	0.881597	0.0336899	0.0847128	0.209256	0.790744	0	0.979259	0.00882612	0.0119146	0.99748	0.000729625	0.00179012
828	0.789074	0.0116945	0.199231	0.568362	0.333637	0.0980014	0.023285	0.880479	0.0962362	0.849862	0.0921697	0.0579678	0.86701	0.13299	0
829	0.617612	0.223918	0.158471	0.863156	0.0813175	0.0555267	0.198855	0.364595	0.43655	0.680957	0.0762711	0.242772	0.689163	0.189042	0.121796
830	0.998678	0	0.00132199	0.934335	0.0656649	0	0.999396	0.000604355	0	0	0.552501	0.447499	0	1	0
831	0.921688	0.0602196	0.0180927	0.962653	0.00243209	0.0349145	0.789574	0.209573	0.000853148	0.0248685	0.578004	0.397127	0	0.0144324	0.985568
832	0	0.475918	0.524082	0.905435	0.0890874	0.00547748	0.888602	0.024765	0.0866325	0.885714	0.0704342	0.0438522	0.516016	0.10375	0.380233
833	0.831264	0	0.168736	1	0	0	0.994293	0	0.00570748	1	0	0	0	0	1
834	0.982506	0	0.0174943	0.657864	0.342136	0	1	0	0	0	1	0	0	1	0
835	0.559742	0.168461	0.271797	0.61223	0	0.38777	0.980746	0.0191282	0.000125628	0.963686	0.000629402	0.035685	0	1	0
836	0.84312	0	0.15688	0.972657	0.0273433	0	1	0	0	0.746139	0.117687	0.136173	0	0	1
837	0.988466	0	0.0115335	0.959132	0.0402573	0.000610453	0.748716	0.251284	0	0	0.844537	0.155463	0.245529	0	0.754471
838	0.809305	0.10971	0.0809853	0.825171	0.113733	0.0610959	0.0753526	0.888891	0.0357568	0.737801	0.230282	0.0319174	0.950892	0.048888	0.000219984
839	0.759657	0.0035908	0.236752	0.911825	0.000427219	0.087748	0.921673	0.0730366	0.00529062	0.522871	0	0.477129	0	0	1
840	0.576434	0.0568913	0.366674	0.901325	0.0123171	0.086358	0.718171	0.0780026	0.203826	0.895196	0.0314298	0.0733743	0.332336	0.0522028	0.615461
841	0.991757	0.000659705	0.00758323	0.913478	0.000475549	0.0860466	1	0	0	0.432582	0.00162454	0.565793	0	0	1
842	0.990566	0.00943262	1.64057e-06	0.999885	7.64143e-05	3.83272e-05	0.970755	0.0181003	0.0111447	0.182499	0.817501	0	0.999211	0.000184791	0.00060451
843	0.823396	0.0483118	0.128293	0.359694	0.000459623	0.639846	1	0	0	1	0	0	0.965214	0	0.0347864
844	0.971443	0.00704957	0.0215076	0.982181	0.0178194	0	0.96144	0.0126653	0.0258943	0.123874	0.876126	0	0.869973	0.0681304	0.0618967
845	0.910443	0.0676492	0.0219076	0.999423	0.000416778	0.000159857	0.979277	2.35754e-05	0.0206997	0.0104718	0.420006	0.569522	0.021528	0	0.978472
846	0.336946	0.0315354	0.631519	0.96394	0.000437068	0.0356233	0.993823	0.00617679	0	0.7207	0.0162393	0.263061	0.953281	0.0467188	0
847	0.94467	0	0.0553297	0.943502	0.0132618	0.0432364	0.96405	0.0359505	0	0	0.994795	0.00520502	0	0.379412	0.620588
848	0.655556	0.337141	0.00730311	0.588588	0.199849	0.211564	0.942864	0.0571357	0	0.928454	0.0376569	0.0338892	0.25913	0	0.74087
849	0	0	1	1	0	0	1	0	0	0.916379	0	0.0836212	0.976082	0.0239181	0
850	1	0	0	0.616278	0.381957	0.00176508	0.98643	0.0125404	0.00102952	0.532421	0.0193497	0.44823	0.339386	0.0638483	0.596765
851	0.958886	0.00740482	0.0337087	0.970778	2.49456e-05	0.0291967	0.99994	0	5.98686e-05	0.0412035	0.958796	0	0	0.379412	0.620588
852	0.458445	0.0293379	0.512217	0.102215	0.0359183	0.861866	0.130291	0.869709	0	0	1	0	0	0.860333	0.139667
853	0.807237	0	0.192763	0.951918	0.00446004	0.043622	0.956094	0	0.0439057	0.898745	0.101255	0	0	0	1
854	1	0	0	1	0	0	0.96405	0.0359505	0	0	1	0	0	0.379412	0.620588
855	0.787	0	0.213	0	1	0	0	1	0	0	1	0	0.803186	0.196814	0
856	0.955139	0.0371749	0.0076865	0.982938	0.0147323	0.00232984	0.997779	0.00222139	0	0.159786	0.830493	0.00972052	0.891336	0.0397118	0.068952
857	0.894192	0.0398032	0.0660049	0.832722	0.0237506	0.143527	0.199684	0.35261	0.447706	0.653773	0.0863023	0.259925	0.898112	0.0522613	0.0496271
858	0.788561	0.000296219	0.211142	0.887317	0.106363	0.00632007	0.946105	0.0186916	0.0352036	0.273806	0.348292	0.377902	0.78258	0.0900003	0.12742
859	0.920194	0	0.0798062	0.979721	0.0158332	0.00444623	0.819218	0.00171077	0.179071	0	0.109896	0.890104	0.029974	0.27323	0.696796
860	0.585473	0.214961	0.199567	0.920242	0.0591009	0.0206567	0.914775	0.031631	0.0535943	0.0911612	0.499147	0.409692	0.0603158	0.829447	0.110237
861	0.770586	0	0.229414	0.812292	0.137346	0.0503614	0.996453	0	0.00354721	0	0.809228	0.190772	0	0.590348	0.409652
862	0.836998	0.00170209	0.1613	0.866151	0.0737812	0.0600675	0.961925	0.0258449	0.0122306	0.0603035	0.914017	0.0256797	0.495394	0.248608	0.255998
863	0.903892	0	0.0961075	0.526432	0.473568	0	0.868567	0.121462	0.00997157	0.786812	0.177289	0.035899	0	1	0
864	0.991239	0	0.00876062	0.974561	0.0111138	0.0143248	0.96642	0.0290517	0.00452856	0.419976	0.0106461	0.569378	0.979316	0.0038278	0.0168564
865	0.867386	0.0391797	0.0934345	0.639522	0.105066	0.255412	0.975637	3.33174e-05	0.0243299	0.464241	0.535759	0	0.859977	0.06503	0.0749929
866	0.361725	0	0.638275	0.801405	5.71803e-05	0.198537	0.496157	0.481058	0.0227845	0.557729	0.442271	0	0	0.997815	0.00218485
867	0.899282	0.000367215	0.10035	0.979351	0.0206486	0	0.999496	0	0.000504382	0	0.109896	0.890104	0	0	1
868	0.977938	0.0103071	0.0117548	0.956344	0.000267954	0.0433881	0.374635	0	0.625365	0.0465127	0.418697	0.53479	0.0728924	0	0.927108
869	0.95305	0.0368617	0.0100888	0.956689	3.87807e-05	0.0432717	0.264523	0.519523	0.215954	0.999394	0.000402574	0.000203791	0.922838	0.0533236	0.0238386
870	0.00912586	0.362284	0.62859	0.0271727	0.962866	0.00996159	1	0	0	1	0	0	1	0	0
871	0.945395	0.0192589	0.0353459	0.894064	0.0671694	0.0387667	0.826228	0.0280675	0.145704	0.22489	0.759324	0.0157858	0.187016	0.00130933	0.811675
872	0.805811	0.0331201	0.161069	0.90953	0.000163902	0.0903058	0.939551	0.0583948	0.00205457	0.0307002	0	0.9693	0	0	1
873	0.528493	0.229722	0.241785	0.983761	0.000460923	0.0157784	0.999297	0.000703111	0	0.973079	0.0216666	0.00525416	0	0.675185	0.324815
874	0.141172	0.001159	0.857669	1	0	0	1	0	0	0.919221	0.0807787	0	0.762348	0	0.237652
875	0.803182	0.0736135	0.123204	0.803599	0	0.196401	0.6933	0.0712612	0.235438	0.899815	0.0923648	0.00781998	0	0.392691	0.607309
876	0.95778	0	0.0422195	0.991512	4.97738e-05	0.0084382	0.34181	0.000728369	0.657462	0.132365	0.243574	0.62406	0	0	1
877	0	0	1	1	0	0	0.970295	0	0.0297052	0.942654	0	0.0573459	1	0	0
878	0.953049	0.000129969	0.0468207	0.897452	0.00788079	0.0946676	0.416414	0.00865525	0.57493	0.991453	0.00696704	0.00158029	0.981008	0.0183569	0.000635462
879	0.965999	0	0.0340008	0.941726	0	0.0582742	1	0	0	0.824912	0.156046	0.0190418	0	0	1
880	0.0164896	0	0.98351	0	0.23473	0.76527	0	0.44814	0.55186	1	0	0	1	0	0
881	0.950472	0.0271106	0.022417	0.436082	0.563918	0	0.61948	0.0138606	0.366659	0.663793	0.336207	0	0.941805	0.0387118	0.0194828
882	0.398667	0.168375	0.432958	0.829732	0.0648737	0.105394	0.525628	0.0910295	0.383342	0.884725	0.071239	0.044036	1	0	0
883	0.955121	0	0.0448789	0.671092	0.0194552	0.309453	0.982101	0.00692879	0.0109703	0.712358	0	0.287642	0.962261	0.016103	0.0216356
884	0.937275	0.0174988	0.0452263	0.859293	0.0267557	0.113952	0.133087	0.540961	0.325952	0.465958	0.143863	0.390179	0.771567	0.0485079	0.179926
885	0.914508	0.0363112	0.0491807	0.403207	0.59625	0.000543445	0.90694	0.0929708	8.93743e-05	0.709969	0.0304128	0.259618	0.753534	0.207696	0.0387699
886	0.807292	0	0.192708	0.867066	0.00019925	0.132734	0.0487523	0.949009	0.0022388	0	0.651167	0.348833	0.302762	0.370946	0.326292
887	0.978382	0	0.0216175	0.865644	0.017952	0.116404	0.992947	0.00705297	0	0.999753	0.000247007	0	0.12416	0	0.87584
888	0.871579	0	0.128421	1	0	0	0.856828	0	0.143172	0.99066	0	0.00933953	0	1	0
889	0.962112	0.0148959	0.0229918	0.447205	0.000232811	0.552562	0.892455	0.0665613	0.0409833	0.999892	0.000108318	0	0.968361	0.0316385	0
890	0.85364	0	0.14636	0.999388	0.000502889	0.000109302	0.992095	3.71449e-05	0.00786761	0	1	0	0.176353	0.526778	0.296869
891	0.834331	0.0539138	0.111755	0.905946	0	0.0940538	0.942999	0.0565547	0.000446436	0	0.00067055	0.999329	0	0	1
892	0.681165	0	0.318835	0.999174	0.000826138	0	0.962547	0.00345139	0.0340016	0.946672	0.0533276	0	0	0.647158	0.352842
893	0.874292	0	0.125708	0.974397	0.0136961	0.0119072	0.956094	0	0.0439057	0.745724	0.0728135	0.181463	0	0	1
894	0.187494	0.76481	0.0476965	0	0.961394	0.038606	0	0.308119	0.691881	0.00347617	0.263141	0.733383	0	0.927869	0.072131
895	0.822325	0.128471	0.0492037	0.745217	0.101489	0.153295	0	0.251063	0.748937	0	0.688267	0.311733	0	0.710647	0.289353
896	0.972036	0	0.0279636	0.865797	0.000275331	0.133927	1	0	0	0.84727	0.15273	0	0	0.379412	0.620588
897	0.651883	0.295134	0.0529832	1	0	0	0.933328	0	0.0666715	0.999933	6.72571e-05	0	0	1	0
898	0.988425	0.00116583	0.010409	0.998979	0.00102121	0	0.783987	0	0.216013	0.956621	0.0215552	0.0218234	0	0.895389	0.104611
899	0.953097	5.57131e-05	0.046847	0.750711	0.000195407	0.249093	0.935613	0.0439396	0.0204471	0.856136	0.0645404	0.079324	0	0.851784	0.148216
900	0.872859	0.0349817	0.0921596	0.216698	0.500289	0.283013	0.932535	0.020133	0.0473316	0.946724	0.0521755	0.00110051	0.931621	0.0209262	0.0474526
901	0.847379	0.06178	0.0908414	0.89896	0.0237587	0.077281	0.856095	0.0603887	0.0835165	0.293614	0.205997	0.500389	0.887016	0.0490982	0.0638853
902	0.979082	0	0.0209184	0.971802	0	0.0281982	0.876273	0	0.123727	0.954385	0.0111547	0.0344604	0	0.130405	0.869595
903	0.904007	0.0705065	0.0254863	0.956183	0	0.0438175	1	0	0	1	0	0	0	0	1
904	0.848654	0.0109006	0.140445	0.848616	0.00207445	0.14931	0.145221	0.761415	0.0933639	0.879484	0.0195558	0.10096	0.90635	0.0662499	0.0273999
905	0.999865	0	0.000134553	0.932084	0.0679161	0	0.864159	0	0.135841	0.960259	0.0397408	0	0	0.386094	0.613906
906	0.53398	0.156788	0.309232	0.958917	0.0254594	0.0156241	0.62731	0.00779769	0.364892	0.985399	0.0146013	0	0.997949	0	0.00205119
907	0.982405	0	0.0175954	0	0.550948	0.449052	0	1	0	0	1	0	0	1	0
908	0.11083	0	0.88917	0.938896	0.0395913	0.0215127	0.975742	0.0242577	0	0.905658	0.0816275	0.0127143	0.70593	0.29407	0
909	0.510548	0.388745	0.100707	1	0	0	1	0	0	0.972404	0.00109769	0.0264981	0	1	0
910	0.924134	0.00418035	0.0716861	0.727727	0.175758	0.0965156	0.997231	0.00276931	0	0.635993	0.250544	0.113463	0	1	0
911	0.979903	0	0.0200968	0.989389	0	0.0106113	0.644719	0	0.355281	0	0.414754	0.585246	0	0.0915796	0.90842
912	0.92656	0	0.0734404	0.905147	0.0222648	0.0725878	0.97884	0.0195546	0.00160537	0.379391	0.205168	0.415441	0.915257	0.0480592	0.0366839
913	0.985219	0	0.0147811	0.816611	0.00104348	0.182345	0.982759	0.0154256	0.00181489	0.907015	0.0102187	0.0827667	0	1	0
914	0.00776722	0	0.992233	0.804758	0.158363	0.0368784	1	0	0	0.993603	0.00639672	0	0.951272	0.0233101	0.0254182
915	0.926464	0.0705954	0.00294017	0.808343	0.0348436	0.156814	0.346588	0.254185	0.399227	0.999848	0.000151712	0	0.983455	0.0165454	0
916	0.946624	0	0.0533756	1	0	0	0.999614	0	0.00038575	0.977964	0.0220361	0	0	0	1
917	0.951704	0	0.0482958	1	0	0	1	0	0	0.956878	0.043122	0	0	0	1
918	0.999245	0	0.000755262	0.790504	0.110711	0.0987851	0.992746	0.000429917	0.00682362	0.997569	0.00243112	0	0.0789315	0.449691	0.471378
919	0.90225	0.0927221	0.0050275	0.919123	0.0387575	0.0421192	0.38869	0.0579787	0.553331	0.676741	0.0762438	0.247015	0.893827	0.0584066	0.0477666
920	0.877765	0.021476	0.100759	0.710004	0.0606934	0.229303	0.0692126	0.86722	0.0635675	0.498078	0.466838	0.0350846	0.518181	0.258306	0.223513
921	0.999712	0	0.000287841	0.97093	0.00682368	0.0222466	1	0	0	0	0	1	0	0	1
922	0.948953	0.000461853	0.0505853	1	0	0	0.999883	0.000116521	0	1	0	0	0	0	1
923	0.801654	0.0179783	0.180368	0.79836	0.20164	0	0.970824	0.00485196	0.0243239	0.00834462	0.425128	0.566528	0.0215657	0.388939	0.589495
924	0.893091	0	0.106909	0.997263	0.00118792	0.00154915	0.739163	0.192949	0.0678876	0.908354	0.0363869	0.0552593	0.0477626	0.640199	0.312038
925	0.96121	0	0.0387904	0.966053	0.033947	0	0.631223	0.368777	0	0.888264	0.000350371	0.111385	0.0682401	0.715688	0.216072
926	0.999966	0	3.41028e-05	1	0	0	1	0	0	0.801373	0.198627	0	0	0	1
927	0.241179	0	0.758821	0.986139	0.0138611	0	0.999496	0.00050368	0	0.801373	0.198627	0	1	0	0
928	0.960987	0	0.0390135	1	0	0	1	0	0	1	0	0	0	0	1
929	0.983366	0	0.0166342	0.98043	0.00459363	0.0149762	0.96405	0.0359505	0	0.996259	0.00374139	0	0	0	1
930	0.945368	0.030645	0.0239871	0.999284	0	0.00071551	0.977554	0	0.0224456	0.928601	0.00784644	0.0635524	0	0.00533433	0.994666
931	0.970881	0.000603124	0.0285162	0.772687	0.223941	0.00337226	0.998511	0.00148942	0	0.552932	0.396612	0.050456	0.37484	0.00918516	0.615974
932	1	0	0	1	0	0	0	0.245181	0.754819	0	0.135431	0.864569	0	0.0313197	0.96868
933	0.960139	0	0.0398606	0.937963	0.0581294	0.00390751	0.356223	0.611061	0.0327169	0.993957	0.00604349	0	0.854451	0	0.145549
934	0.994616	0	0.00538383	0.380783	0.619217	0	0.979593	0.018265	0.00214213	0.888849	0.0300422	0.0811091	0.990994	0.00582804	0.00317756
935	0.700153	0.0840417	0.215805	0.962236	0.000908406	0.0368554	0.838019	0.133291	0.0286902	0.967349	0.0326506	0	0.0806381	0.912898	0.00646402
936	0.894914	0.0343805	0.0707055	0.848831	0.0241999	0.126969	0.273349	0.726651	0	0.97759	0.0141314	0.00827905	0.88368	0.11632	0
937	0.662894	0.067805	0.269301	0.998381	0.00138151	0.000237053	0.972782	0.00647787	0.0207406	0.5532	0.0274231	0.419377	0.239021	0.0688199	0.692159
938	0.438944	0.552393	0.00866294	0.302945	0.613888	0.0831669	0	0.636469	0.363531	0.0185511	0.532852	0.448597	0.697016	0.278802	0.0241821
939	0.885884	0	0.114116	0.669241	0.095636	0.235123	0.994473	0.0011773	0.00434935	0.64598	0.0638208	0.2902	0.910616	0.0380163	0.0513674
940	0.967778	0	0.032222	0.892405	0	0.107595	0.974551	0.0119702	0.0134791	0.84953	0.0649085	0.0855613	0	0.253133	0.746867
941	0.748215	0.133057	0.118728	0.914462	0.0259163	0.0596218	0.509636	0.0304681	0.459896	0.941328	0.0507243	0.00794785	0.872049	0.0828043	0.0451465
942	0.999011	0.000194227	0.000794354	0.995889	0.00272829	0.00138294	0.485787	0.496366	0.0178466	0.933874	0.0505024	0.0156232	0.460675	0.406384	0.132941
943	0.667933	0	0.332067	0.968582	0.0314177	0	0.966705	0	0.0332947	0	1	0	0	1	0
944	0.876119	0.00663482	0.117246	0.974785	0.00883574	0.016379	0.896765	0.0490974	0.0541371	0.351361	0.310016	0.338623	0.887245	0.0481935	0.064562
945	0.998799	0	0.00120144	0.995337	0.00466347	0	1	0	0	0.936682	0.0633178	0	0	0	1
946	0.147123	0.813058	0.0398187	0.355535	0.628172	0.0162926	0.0633989	0.922044	0.014557	0.124043	0.875957	0	1	0	0
947	0.911371	0.00490213	0.0837267	0.780244	0.177318	0.0424382	0.935318	0.064102	0.000580427	0.385385	0.614615	0	0.109864	0.36613	0.524005
948	0.954748	0.0402756	0.00497646	0.969054	0.00609235	0.0248537	0.99265	0.00440897	0.00294093	0.859372	0.131606	0.00902169	0	0.085509	0.914491
949	0.970636	0	0.0293645	0.438364	0.511415	0.0502206	0.918073	0.0281943	0.0537329	0.978752	0.0178127	0.00343511	0.639267	0.292408	0.0683255
950	0.0095446	0	0.990455	0.976141	0.00980043	0.0140587	0.999045	0.000955268	0	0.981888	0.00899981	0.00911177	0.994584	0.00541588	0
951	0.0425098	0	0.95749	0.0541307	0.23891	0.70696	1	0	0	0.999828	0.000171975	0	1	0	0
952	0.554655	0.37249	0.0728554	0.321624	0.548326	0.13005	0.739258	0.200592	0.0601496	0.400684	0.371947	0.227369	0.0111135	0.791113	0.197773
953	0.0149224	0.100091	0.884987	0.986139	0.0138611	0	0.964564	0	0.0354357	0.930138	0.0698616	0	0.929602	0.0455583	0.0248392
954	0.74721	0	0.25279	0.929044	0	0.0709564	0.90317	0.0968305	0	1	0	0	0	1	0
955	0.984863	0.015106	3.09082e-05	0.99972	0.000153995	0.000125514	1	0	0	1	0	0	0	0	1
956	0.901558	0.0294162	0.0690262	0.814154	0.0170935	0.168752	0.847967	0.017044	0.134989	0.449365	5.47318e-05	0.55058	0.908654	0.0320458	0.0593006
957	0.704871	0.0349842	0.260144	0.950916	0.0490841	0	0.740678	0.0552414	0.20408	0.192333	0.795967	0.0117005	0	1	0
958	0.895558	0.0715811	0.0328609	0.0404195	0.95958	0	0	0.998647	0.00135289	0	0.723874	0.276126	0	0.974397	0.0256029
959	0.995308	0.000228652	0.0044632	0.995337	0.00466347	0	0.678709	0.227788	0.0935029	0.880036	0.0396591	0.0803049	0	1	0
960	0.940704	0.0276731	0.0316233	0.985225	0.00741335	0.00736115	0.505277	0.477088	0.0176345	0.890025	0.0997311	0.0102435	0.586337	0.00278085	0.410882
961	0.997672	0	0.00232775	1	0	0	1	0	0	1	0	0	0	0	1
962	1	0	0	0.999708	0	0.000291796	0.999848	0	0.000151535	0.888849	0.0300422	0.0811091	0	0	1
963	0.998749	0.00118617	6.5173e-05	0.999914	2.48208e-05	6.06907e-05	0.99993	7.01702e-05	0	0.99737	0.00262986	0	0	0	1
964	0.998994	0	0.00100561	1	0	0	0.0152624	0	0.984738	0	0	1	0	0	1
965	0.999604	0	0.000395529	1	0	0	0.990625	0	0.00937492	0	0	1	0	0	1
966	0	0	1	0	0	1	0.0716847	0	0.928315	1	0	0	1	0	0
967	0	0	1	0	0	1	0.992985	0	0.00701535	1	0	0	1	0	0
968	0.937569	0	0.062431	0.913256	0	0.0867443	1	0	0	0	0.576393	0.423607	0.14536	0.341945	0.512695
969	0.83051	0.0251512	0.144338	0.860101	0.0609895	0.0789093	0.939325	0.00251551	0.0581595	0.968807	0.0285776	0.00261568	0.0707854	0.140498	0.788717
970	0.711251	0	0.288749	1	0	0	0	1	0	0	1	0	0	1	0
971	0.689398	0.0307248	0.279877	0.17801	0.805676	0.0163147	0	1	0	0	1	0	0.652763	0.326307	0.0209304
972	0.634393	0	0.365607	0.993651	0.00634851	0	0.990425	0	0.0095752	0.831398	0.168602	0	0.195467	0.459818	0.344714
973	0.554927	0.228207	0.216866	0.807051	0.0293249	0.163624	0.804006	0.0585368	0.137457	0	0.103833	0.896167	0	0.102692	0.897308
974	0.999385	0	0.000614987	0.997294	0.00234252	0.000363672	0.611953	0.205384	0.182663	0.995462	0.00219679	0.00234118	0.502789	0.295691	0.20152
975	0.959769	0.00515653	0.0350743	0.854181	0.145819	0	0.977724	0.00565406	0.0166217	0.911988	0.0556622	0.0323503	0.0451102	0.280492	0.674397
976	0.020827	0.508969	0.470204	0	0.415809	0.584191	0.885634	0.0330262	0.08134	1	0	0	0.925788	0	0.074212
977	0.406994	0.535642	0.0573648	0.450819	0.549181	0	0.144173	0.385755	0.470071	0.00395318	0.307043	0.689003	0.0239425	0.769738	0.206319
978	0.918689	0.0613749	0.0199359	0.838823	0.0532358	0.107941	0.997485	0.00112719	0.00138807	0.465739	0.530213	0.00404757	0.999145	0.000644296	0.000210769
979	0.744481	0.255069	0.000449761	0.868586	0	0.131414	1	0	0	0	1	0	0	0.994151	0.00584924
980	0.966688	0.000159062	0.0331526	0.854952	4.43438e-05	0.145004	0.966632	0	0.0333679	0.979044	0.0209558	0	0	0.722642	0.277358
981	0.946114	0.00709864	0.0467869	0.978849	0.02105	0.00010137	0.968292	0.0185591	0.0131485	0	0.816226	0.183774	0.248797	0.751203	0
982	0.907858	0	0.0921415	0.509597	0	0.490403	1	0	0	0.994398	0.0056016	0	0.925788	0	0.074212
983	0.592786	0.253598	0.153616	0.868546	0.00988603	0.121568	0.881484	0.118516	0	0.625481	0.00352343	0.370996	0.98957	0.000136805	0.0102932
984	0.857654	0.0650698	0.0772762	0.920178	0.0339065	0.0459158	0.966229	0.0251323	0.00863862	0.40238	0.280912	0.316708	0.925686	0.0318916	0.0424219
985	0.70061	0.224015	0.0753754	0.886814	0.0647988	0.0483869	0.984555	0	0.0154446	0.0292413	0.684359	0.286399	0.102809	0.627291	0.2699
986	0.979268	0.00702311	0.0137088	0.615294	0.0886476	0.296059	0.4142	0.509717	0.0760834	0.835317	0.0122342	0.152448	0.670911	0.127411	0.201678
987	0.968923	0.00338594	0.0276912	0.908033	0.0214048	0.0705623	0.502709	0.0124977	0.484793	0.965871	0.0337913	0.000337476	0.999218	0	0.00078199
988	0.531143	0	0.468857	0.907166	0.0016453	0.0911886	0.871717	0.120277	0.00800619	0.551991	0.427861	0.0201481	0.965659	0.00501936	0.0293212
989	0.88519	0.0260552	0.0887553	0.868375	0	0.131625	0	0	1	0.0292264	0	0.970774	0	0	1
990	0.998679	0	0.00132064	0.944283	0.0412932	0.0144241	0.952634	0.0473663	0	0.974208	0.0109757	0.0148164	0.0884205	0.00433334	0.907246
991	0.96689	0	0.0331096	0.807134	0.192866	0	1	0	0	0	1	0	0	1	0
992	0.929183	0.0102882	0.0605292	0.930422	0.0452561	0.0243221	0.859573	0.000170502	0.140256	0.996083	0.000352069	0.00356449	0.0253684	0.77331	0.201322
993	0.807142	0.00789638	0.184961	0.968736	0.000114425	0.0311495	0.899115	8.7543e-05	0.100797	0.562093	0.00389706	0.43401	0.0143272	0.63194	0.353733
994	0.795089	0.000959561	0.203952	0.4835	0.5165	0	0.958071	0.00893187	0.0329973	0.782932	4.74234e-05	0.217021	0.928795	0.0474276	0.0237769
995	0.338901	0	0.661099	0.910205	0.0868152	0.00297933	0.697757	0.286221	0.0160212	0.936621	0.0580375	0.00534177	0.917197	0.0828032	0
996	0.972863	0.0262583	0.000878489	0.356992	0.500375	0.142633	0.672157	0.278417	0.0494259	0.994032	0.00576408	0.000203722	0.939897	0.0424296	0.017673
997	0.988572	0.0054824	0.00594524	0.957934	0.00987411	0.0321917	1	0	0	0.993429	0.000722083	0.00584853	0	0.253538	0.746462
998	0.969876	0	0.0301243	1	0	0	0.721557	0.182588	0.0958556	0	0.554763	0.445237	0	0.353438	0.646562
999	0.700691	0.258281	0.0410281	0.933287	0.0238897	0.0428233	0.919035	0.0804561	0.000509038	0.959554	0.0189249	0.0215213	0.00780898	0.613477	0.378714
1000	0.897444	0.0537934	0.0487624	0.767248	0.109042	0.123709	0.95543	0.0439356	0.000634035	0.921866	0.0610089	0.0171251	0	1	0
1001	0.960951	0.015898	0.0231511	0.831206	0.0545226	0.114271	0.728379	0.271621	0	0.994233	0.00190661	0.00386066	0.349971	0.257273	0.392756
1002	0.129069	0	0.870931	0.874018	0	0.125982	1	0	0	1	0	0	0.914488	0.0378109	0.0477006
1003	0.596893	0.363451	0.0396558	0.235248	0.646168	0.118584	0.223819	0.389037	0.387145	0.774359	0.127774	0.0978673	0.790052	0.178827	0.0311215
1004	0.977605	0	0.0223946	0.738182	0.0408117	0.221006	0.964692	0.0154176	0.01989	0.991684	0.000200406	0.00811596	0.478899	0.058358	0.462743
1005	0.296897	0	0.703103	0.680896	0.0382826	0.280821	1	0	0	0.80721	0.0454714	0.147319	0.848768	0.0831935	0.068038
1006	0.760706	0.175082	0.0642126	0.851242	0.0423188	0.106439	0.994416	0.000173996	0.00541022	0.930054	0.0687245	0.00122114	0.00793026	0.642437	0.349633
1007	0.880679	0.0428571	0.0764638	0.919014	0.0652646	0.0157217	0.456829	0.267703	0.275467	0.976376	0.0144142	0.00920928	0.863146	0.0472592	0.0895946
1008	0.828546	0	0.171454	0.900359	0.017122	0.0825187	0.862255	0.0321544	0.10559	0.884422	0.00383238	0.111746	0	0.169292	0.830708
1009	0.874821	0.0717398	0.0534388	0.289074	0.350267	0.360659	0.403806	0.454921	0.141273	0.773956	0.157234	0.0688101	0.762302	0.140252	0.097446
1010	0.975087	0.0191854	0.00572751	0.967982	0.000503923	0.0315137	0.999879	0.000121455	0	0.425578	0.106598	0.467823	0	0.261032	0.738968
1011	0.682694	0.15006	0.167246	0.811721	0.110112	0.0781666	0.876285	0.0786896	0.0450256	0.317012	0.550021	0.132967	0.837974	0.0443219	0.117704
1012	0.829335	0	0.170665	0.839346	0.0776221	0.083032	0.307255	0.347496	0.345248	0.705524	0.293977	0.000499072	0.801116	0.149069	0.0498156
1013	0.443693	0.495047	0.0612601	0.0013436	0.854764	0.143892	0.00128053	0.736628	0.262091	0	0.824163	0.175837	0.633668	0.366332	0
1014	1	0	0	0.996797	9.53126e-05	0.00310739	1	0	0	0.9877	0.0122996	0	0	0.174615	0.825385
1015	0.971499	0	0.0285008	0.803876	0.133941	0.0621825	0.805795	0	0.194205	0.871016	0.0782796	0.0507039	0.0579778	0.672464	0.269558
1016	0.811376	0.00479408	0.18383	0.956465	0.0422711	0.00126434	0.944847	0.00155446	0.0535984	0.966725	0.000392877	0.0328819	0.264937	0.0129841	0.722079
1017	0.014302	0.537651	0.448047	0.0210659	0.451851	0.527083	0	0.618918	0.381082	0.977964	0.0220361	0	1	0	0
1018	0.235038	0.678545	0.0864168	0.0943165	0.835012	0.0706717	0	0.705125	0.294875	0.44271	0.337632	0.219658	0.00499926	0.929429	0.0655719
1019	0.789595	0	0.210405	0.979121	0.00011374	0.0207656	0.932694	0	0.067306	0.253853	0.306019	0.440127	0.393559	0.0385754	0.567865
1020	0.918288	0.0297682	0.0519436	0.64417	0.252643	0.103187	0.9548	0	0.0451999	0.723288	0.008186	0.268526	0.995271	3.26265e-05	0.00469619
1021	0.969046	0.00149576	0.0294587	0.974558	0.00392091	0.0215207	0.996948	0	0.00305212	0	0.76654	0.23346	0	1	0
1022	0.999511	0	0.000488557	0.970445	0.0295545	0	0.988093	0.00736941	0.00453751	0.850522	0.0718668	0.0776116	0.11514	0.00188095	0.882979
1023	0.979401	0.00426344	0.0163359	0.83769	0.0670702	0.0952399	0.969118	0.0295924	0.00128996	0.0542889	0.935803	0.00990792	0	0.997586	0.00241377
1024	0.757028	0.127283	0.115689	0.940072	0.0599284	0	0.990594	0.0094061	0	0.976968	0	0.0230318	0	0.77108	0.22892
1025	0.988353	0	0.0116468	0.873835	0.0403571	0.0858082	1	0	0	0.990025	0.00997507	0	0	1	0
1026	0.274283	0.64382	0.081897	0.202402	0.720241	0.0773565	0.024071	0.727533	0.248396	0.00689079	0.517896	0.475214	0.620184	0.319689	0.0601271
1027	0.616336	0	0.383664	0.997996	0.00200397	0	0.819015	0.030542	0.150443	0.94509	0.000364024	0.0545457	0.595718	0.340611	0.0636711
1028	0.966235	0	0.0337646	1	0	0	0.997288	0	0.00271169	0	1	0	0	0.768095	0.231905
1029	1	0	0	1	0	0	0	1	0	0	1	0	0	0.722461	0.277539
1030	0.26981	0.682685	0.0475056	0.119542	0.80556	0.0748981	0	0.781258	0.218742	0	0.971286	0.0287139	0.746767	0.241716	0.0115167
1031	0.959958	0.000891844	0.0391497	0.871155	0.000765307	0.12808	0.915798	0.012236	0.0719661	0.866855	0.0705042	0.0626407	0.0279614	0.32203	0.650008
1032	0.809362	0	0.190638	1	0	0	1	0	0	1	0	0	0	1	0
1033	0.999098	1.24697e-05	0.000889773	0.995782	0	0.00421835	0.913995	0.0197328	0.0662722	0.814618	0.036711	0.148671	0.108975	0	0.891025
1034	0.790641	0.0548131	0.154546	0.988673	0	0.0113266	1	0	0	1	0	0	0	1	0
1035	0.917056	0.0160786	0.0668657	0.920502	0	0.0794976	0.986926	0	0.0130735	0.143914	0.856086	0	0	0.725591	0.274409
1036	0.933524	0.0231638	0.0433126	0.865208	0.0357631	0.0990286	0.977429	0.0225706	0	0.390471	0.609529	0	0.814396	0.0875744	0.0980297
1037	0.979277	0.00625364	0.0144698	0.961324	0.00156119	0.0371152	0.929989	0.0171449	0.0528662	0.947261	9.14429e-05	0.0526474	0	0.246317	0.753683
1038	0.849453	0.000375896	0.150171	0.583119	0.00102454	0.415856	0.993447	0.00644291	0.000110196	0.841544	0.158456	0	0.981476	0.00652211	0.0120014
1039	0.933176	0.000622508	0.066201	0.976404	0.0229527	0.000642876	0.414679	0.449667	0.135654	0.939517	0.023976	0.036507	0.891188	0.108812	0
1040	0.920898	0.0280781	0.0510237	0.988183	0.000483651	0.0113333	0.937086	0.0232966	0.0396175	0.993383	0.0014743	0.00514253	0.0163461	0.59842	0.385234
1041	0.919246	0.0161642	0.0645896	0.886628	0.0710479	0.0423245	0.938732	0.0558792	0.00538855	0.422832	0.19055	0.386617	0.855061	0.0214692	0.12347
1042	0.00503375	0.675898	0.319069	0	1	0	0	0.821333	0.178667	0	0.534314	0.465686	0	1	0
1043	0.999464	0	0.000536193	0.999993	6.90028e-06	0	1	0	0	0.999931	6.94689e-05	0	0.118274	0	0.881726
1044	0.929937	0.0222712	0.0477918	0.887409	0.0316585	0.0809321	1	0	0	0.608515	0.389634	0.00185094	0.0334728	0.636493	0.330034
1045	0.993076	0	0.00692374	0.916044	0	0.0839562	0.956502	0.0434978	0	0.999952	4.79905e-05	0	0	0.994867	0.00513331
1046	0.890346	0.0190457	0.0906079	0.954356	0.0027955	0.0428486	0.464478	0.145229	0.390293	0.869556	0.106879	0.0235656	0.873323	0.0872939	0.0393832
1047	0.987267	0.000584664	0.0121479	0.958597	0.0176503	0.023753	0.49427	0.112009	0.39372	0.970993	0.0134476	0.0155599	0.972497	0.00948085	0.0180221
1048	0.965573	0.0344266	0	0.916044	0	0.0839562	0.539009	0.0402005	0.42079	0.84727	0.15273	0	0.945271	0.00926523	0.0454642
1049	0.936915	0.000381749	0.0627037	0.91754	0.0104425	0.0720176	0.804819	0.0150063	0.180174	0.821018	0.0416732	0.137308	0	0.277001	0.722999
1050	0.734827	0	0.265173	0	1	0	0	1	0	0	1	0	0	0.550107	0.449893
1051	0.826929	0.0855054	0.0875653	0.512582	0.148921	0.338497	0.784784	0.152861	0.0623555	0.64657	0.11531	0.238119	0.763783	0.177112	0.0591051
1052	0.883184	0.0425652	0.074251	0.545554	0.0929042	0.361542	0.906255	0.093745	0	0.99378	0.00622013	0	0.837615	0.0665989	0.0957858
1053	0.985131	0	0.0148694	0.983593	0.00138253	0.0150245	0.996427	0.00253349	0.00103995	0.123732	0.808523	0.0677447	0.409286	0.361052	0.229661
1054	0.88726	0.0322072	0.0805327	0.601947	0.222394	0.175659	0.961688	0.0229317	0.01538	0.725987	0.103503	0.17051	0.930731	0.0367484	0.0325207
1055	0.921377	0.0392848	0.0393377	0.971176	0.00741348	0.0214108	0.904633	0.0440692	0.0512974	0.977512	0.0135535	0.00893423	0.186388	0.172643	0.640969
1056	0.975387	0.00678623	0.0178268	0.869985	0.0447815	0.0852338	0.999603	0.000396556	0	0.953632	0.0463685	0	0.342361	0.00447427	0.653165
1057	0.763583	0.0598846	0.176532	0.282501	0.685007	0.0324913	0.877024	0.118869	0.00410733	0.936682	0.0633178	0	1	0	0
1058	0.998749	0	0.00125144	1	0	0	0.981696	0.0183043	0	0.77344	0.22656	0	0	0.379412	0.620588
1059	0.845532	0	0.154468	0.92957	0.006533	0.0638969	1	0	0	0.74739	0.25261	0	0	1	0
1060	0.886327	0.0332183	0.0804548	0.999299	0.000560121	0.00014047	0.992112	0.00119914	0.00668846	0.951676	0.000100912	0.0482229	0.030426	0.50251	0.467064
1061	0.210306	0.200283	0.589412	0.411417	0.532023	0.05656	0.468773	0.402065	0.129162	0.465054	0.492508	0.0424371	0	1	0
1062	0.998679	0.00104673	0.000274536	0.950324	0.0496085	6.69985e-05	0.951409	0.0485909	0	0.570598	0.0128571	0.416545	0.99943	0.00056954	0
1063	0.469382	0.476246	0.0543718	0.682212	0.279326	0.0384622	0.556078	0.363058	0.0808645	0.712265	0.201107	0.0866274	0.109833	0.431366	0.458801
1064	0.818071	0.180244	0.00168501	0.930526	0.030545	0.038929	0.951799	0.0326915	0.0155095	0.937894	0.0621055	0	0	0.55092	0.44908
1065	0.983891	0.00576888	0.0103399	0.918011	0.0112037	0.0707855	0.923179	0.0344264	0.0423942	0.888849	0.0300422	0.0811091	0	0.379412	0.620588
1066	0.927367	0	0.0726326	0.999175	0	0.000825002	1	0	0	0.947722	0.000757258	0.0515208	0.0691073	0.33953	0.591363
1067	0.199417	0	0.800583	0.957857	0.0201954	0.0219471	0.947027	0.0529735	0	0.941651	0.0583492	0	0.885607	0.0434021	0.070991
1068	0.961284	0.0109626	0.0277532	0.98887	0	0.0111301	0.495406	0.163781	0.340813	0.931966	0.00168792	0.0663461	0.975005	6.2218e-05	0.024933
1069	0.878218	0.0432962	0.0784855	0.884277	4.13393e-05	0.115682	0.999416	0.000261539	0.000322071	0.977436	0.022564	0	0	0.99493	0.00506967
1070	0.370232	0.495614	0.134155	0.325884	0.603272	0.0708443	0.00689251	0.705288	0.28782	0.575676	0.285987	0.138337	0.523792	0.475885	0.000322981
1071	0.995197	0.00453695	0.000265945	0.971505	0.0136554	0.0148399	0.997496	0.0015499	0.000954311	0.703562	0.0396328	0.256805	0	1	0
1072	0.627391	0.173058	0.199551	0.322982	0.345481	0.331538	1	0	0	0.961426	0.000663533	0.0379106	1	0	0
1073	0.930903	0	0.0690966	0.988987	0.00849516	0.00251782	0.998269	0.0015229	0.000208375	0.958496	0.00333779	0.0381663	0.159145	0.145589	0.695266
1074	0.425174	0	0.574826	0.919199	0.0281476	0.0526534	0.981696	0.0183043	0	0.993125	0.00524163	0.00163287	0.651664	0.191622	0.156714
1075	0.83383	0.073533	0.0926366	0.399536	0.270072	0.330392	0.774825	0.077375	0.1478	1	0	0	0.995636	0.00436374	0
1076	0.994393	0	0.0056069	0.999825	0	0.000174876	1	0	0	0.999941	5.85229e-05	0	0	0.379412	0.620588
1077	0.941558	0.0159574	0.0424844	0.991455	6.08022e-05	0.00848416	0.972431	0.0180782	0.00949102	0.998905	0	0.00109528	0.0177248	0.552471	0.429804
1078	0.992036	0.00221063	0.00575343	0.968485	0.0204195	0.0110953	0.897018	0	0.102982	0.944946	0.0304173	0.0246366	0	1	0
1079	0.999344	0	0.000655905	0.914752	0.0642886	0.0209594	0.99968	0.000320336	0	0.997703	0.00097743	0.00131945	0	0.983747	0.0162533
1080	0.784216	0	0.215784	0.808561	0	0.191439	0.987722	0.0122777	0	0.997752	0.0022482	0	0.377042	0.0184782	0.60448
1081	0.893268	0.033893	0.0728386	0.411728	0.556469	0.0318026	0.369454	0.607801	0.0227444	0.194337	0.617179	0.188483	0.56022	0.416074	0.0237066
1082	0.936828	0.0139727	0.0491994	0.952926	0.0241123	0.0229613	0.942312	0.00566041	0.0520277	0.450691	0.242443	0.306866	0.930487	0.0356586	0.0338545
1083	0.983779	0	0.0162208	0.654882	0	0.345118	0.993521	0.00336813	0.00311076	0.87216	0.0228914	0.104949	0.912918	0.0260987	0.0609836
1084	0.862025	0.0294547	0.10852	0.817398	0.0817699	0.100832	0.941293	0	0.0587074	0.883996	0.0675065	0.0484975	0	0.663213	0.336787
1085	0.948301	0	0.0516995	0.529627	0.202283	0.26809	0.981282	0	0.0187182	0.974528	0.0229421	0.00253007	0.848016	0.0624836	0.0895001
1086	0.632874	0.112534	0.254592	0.74868	0.250401	0.00091898	0.827976	0.172024	0	0.852911	0.000768734	0.14632	0.316909	0.167607	0.515483
1087	0.984259	0	0.0157411	0.948124	0.000115885	0.05176	0.990763	0.00923666	0	0.961956	0.00570405	0.0323401	0	0.709766	0.290234
1088	0.992844	0.00102428	0.00613133	0.926232	0	0.073768	0.956094	0	0.0439057	0.838803	0	0.161197	0	1	0
1089	0.944516	0.030325	0.0251591	0.914797	0.0852028	0	0.919376	0.00469294	0.0759309	0	1	0	0.119044	0.880956	0
1090	0.876793	0.000198863	0.123008	0.928964	0.0397027	0.0313334	0.998346	0.00110802	0.000545786	0.473436	0.516963	0.00960042	0.918838	0.0155159	0.0656464
1091	0.981665	0.001399	0.0169364	0.996124	0.00147384	0.00240252	1	0	0	0.585966	0.0290474	0.384987	0.998666	0	0.00133423
1092	0.950184	0.00132454	0.0484916	0.994626	0.00027593	0.00509767	0.975331	0.0219337	0.00273521	1	0	0	0	0.693357	0.306643
1093	0.995357	0	0.0046432	0.995704	0.000571248	0.00372478	0.981696	0.0183043	0	0.846466	0.0762924	0.0772416	0	0.433177	0.566823
1094	0.897654	0.000692321	0.101654	0.851577	0.0254483	0.122974	0.534041	0	0.465959	0.932046	0.0510705	0.0168835	0.961122	0.0123549	0.0265235
1095	0.825071	0.0677686	0.10716	0.867124	0.062234	0.0706423	0.791891	0	0.208109	0.98215	0.0178499	0	0.386599	0.349985	0.263416
1096	0.977158	0.000232176	0.0226096	0.999628	4.94744e-05	0.000322594	0.582245	0.0434251	0.37433	0.904241	0.0407499	0.0550091	0.820844	0.0804565	0.0986994
1097	0.613537	0.361359	0.0251039	0.945497	0.0418883	0.0126144	0.740436	0.0118336	0.247731	0.932515	0.0574741	0.010011	0.820796	0.0162819	0.162923
1098	0.249016	0	0.750984	0.854336	0.126089	0.0195751	1	0	0	0.980783	0.0192171	0	0.968718	0.0118688	0.0194133
1099	0.868188	0.103963	0.0278488	0.956384	0.0100598	0.0335557	0.997323	0.00119972	0.00147739	0.940128	0.0598724	0	0	1	0
1100	0.843912	0.0574522	0.0986359	0.909075	0.00570403	0.085221	0.97229	0.00565991	0.0220501	0.924713	0.030588	0.0446988	0	1	0
1101	0.955228	0.015933	0.0288395	0.936782	0.0422072	0.0210103	0.960033	0.0119336	0.0280333	0.872337	0.0811303	0.0465325	0.0666254	0.296045	0.63733
1102	0.427112	0.50728	0.0656081	0.00385198	0.93825	0.0578981	0.166528	0.545239	0.288233	0.00513727	0.65765	0.337213	0.00439991	0.917301	0.0782995
1103	0.580398	0.00125742	0.418345	0.923741	0.0117855	0.0644731	0.991158	0.00470417	0.00413781	0.994361	0.00261399	0.00302458	0.528039	0.189774	0.282187
1104	0.907858	0	0.0921415	1	0	0	0	1	0	0	1	0	0	1	0
1105	0.967611	0.0279095	0.00447932	0.955459	0.0121787	0.0323623	1	0	0	0.821037	0.178963	0	0.306151	0	0.693849
1106	0.882072	0.0435258	0.0744023	0.847523	0.0610585	0.0914182	0.390387	0.305102	0.304512	0.81915	0.106501	0.0743491	0.900715	0.0773818	0.021903
1107	0.790789	0.0736689	0.135542	0.963621	0.0360038	0.000375496	0.740726	0.0865504	0.172724	0.945899	0.0537024	0.000398684	0.657844	0.130794	0.211362
1108	0.877454	0.0310284	0.0915177	0.298912	0.537746	0.163342	0.304335	0.694754	0.000911454	0.00839835	0.991602	0	0.0922991	0.907701	0
1109	0.996844	0	0.00315625	0.93661	0.0526598	0.0107301	1	0	0	0.973481	0.0265186	0	0	1	0
1110	0.999919	0	8.11231e-05	0.956183	0	0.0438175	1	0	0	0	1	0	0	1	0
1111	0.00834731	0.670565	0.321087	0.68263	0.082757	0.234613	0.92	7.90502e-05	0.0799211	1	0	0	0.953281	0.0467188	0
1112	0.938083	0	0.061917	0.995337	0.00466347	0	0.961383	0.0239007	0.0147162	0.772101	0.0869874	0.140911	0	0.803546	0.196454
1113	0.624838	0.254637	0.120525	0.992612	0.00738788	0	0.96405	0.0359505	0	0.688371	0.000602362	0.311026	0.891778	0.00218523	0.106037
1114	1	0	0	0.998094	0	0.00190575	0.956094	0	0.0439057	0.84727	0.15273	0	0	0.604499	0.395501
1115	0.88446	0.0379204	0.0776197	0.804272	0.180111	0.015617	0.878064	0.121663	0.000273064	0	0.956124	0.0438762	0.0383255	0.961674	0
1116	0.907796	0.0229565	0.0692475	0.967928	0.0300059	0.00206588	0.995014	0	0.00498562	0	1	0	0	1	0
1117	0.969142	0	0.0308585	0.993021	0.00697893	0	0.633022	0.0472122	0.319766	1	0	0	0.925788	0	0.074212
1118	0.676114	0.0759347	0.247951	0.900424	0.0768108	0.0227654	0.681556	0.0304992	0.287945	0.963369	0.036631	0	0.954079	0.00179838	0.0441229
1119	0.987572	0	0.0124278	0.99922	0.000780278	0	0.99993	6.98286e-05	0	0.868554	0.000180876	0.131265	0	0.615746	0.384254
1120	0.996497	0.00133475	0.002168	0.946524	0.0283137	0.0251618	0.988929	0.000294384	0.0107767	0.971963	0.0266003	0.00143633	0.0144501	0.74925	0.2363
1121	0.709165	0.211616	0.079219	0.75029	0.0222384	0.227472	0.548334	0.000307103	0.451359	0.962431	0.0375689	0	0.958446	0.00796928	0.0335843
1122	0.974919	0.0111614	0.0139193	0.892187	0.0484799	0.0593329	0.645118	0.0102492	0.344633	0.984096	0.00936941	0.00653478	0.86147	0.0480426	0.0904874
1123	0.977645	0.0223273	2.74101e-05	1	0	0	0.999944	0	5.62048e-05	0.981569	0.0184311	0	0	0.604499	0.395501
1124	0.969675	0	0.0303248	1	0	0	0.885039	0	0.114961	0	1	0	0	1	0
1125	0.996052	0.000727732	0.00321981	0.650453	0.036571	0.312976	0.935735	0.0253479	0.0389169	0.996947	0.00160711	0.00144631	0.834922	0.161461	0.00361773
1126	0.751649	0.0416075	0.206743	0.910335	0.0570162	0.0326489	0.555854	0.212161	0.231985	0.952143	0.0131582	0.0346988	0.956482	0.0116274	0.0318903
1127	0.936626	0	0.0633742	1	0	0	1	0	0	0.946672	0.0533276	0	0	1	0
1128	0.359303	0.586894	0.0538036	0.547825	0.371687	0.0804885	0.483478	0.371191	0.145331	0.210208	0.479535	0.310257	0.636372	0.291604	0.0720243
1129	0.70432	0.0539774	0.241703	0.900566	0.0329006	0.0665336	0.97478	0.00122962	0.0239907	0.70512	0.000222732	0.294657	0.925992	0.0613583	0.0126494
1130	0.87569	0.0845682	0.0397422	0.762176	0.0381438	0.19968	0.966753	0.0212415	0.0120055	0.927051	0.0394823	0.0334662	0.390158	0.388897	0.220946
1131	0.964637	0	0.0353627	0.63944	0.165586	0.194975	0.995614	0	0.00438598	0.851376	0	0.148624	0.742861	0.0762473	0.180892
1132	0.963294	0.0233921	0.0133136	0.925775	0.0322765	0.0419487	0.894798	0.0500296	0.0551728	0.471791	0.129836	0.398373	0.834592	0.0432402	0.122168
1133	0.959326	0.000176986	0.0404968	0.88413	0.0160325	0.0998372	0.999547	0.000453182	0	0.974535	0.0254649	0	0.348139	0.141922	0.509939
1134	0.421289	0.426788	0.151924	0.45452	0.539607	0.00587272	0.553396	0.279152	0.167452	0.746882	0.138292	0.114825	0.216614	0.764736	0.0186501
1135	0.998211	0.00176691	2.23776e-05	0.986726	0	0.0132744	1	0	0	0.985201	0.0147994	0	0	0.709766	0.290234
1136	1	0	0	0.961652	0.00355709	0.0347906	0.974823	0.00727044	0.0179063	0.965802	0.0341975	0	0	0.810593	0.189407
1137	0.922013	0	0.0779871	0.942052	0.00603634	0.0519115	0.963826	0.0329558	0.00321777	0.984321	0.0156785	0	0.28382	0.0472925	0.668887
1138	0.937046	0.0285487	0.034405	0.996104	0.000496497	0.00339924	0.999661	0.000338895	0	1	0	0	0	1	0
1139	1	0	0	1	0	0	0.96405	0.0359505	0	1	0	0	0	1	0
1140	0.89161	0.0578233	0.0505671	0.867871	0.0486934	0.0834353	0.905886	0.0375577	0.056556	0.8859	0.111056	0.00304418	0	0.726356	0.273644
1141	0.847089	0.0391451	0.113766	0.629765	0.0172824	0.352953	0.479299	0.25573	0.264971	0.59728	0.400582	0.00213737	0.776448	0.00019819	0.223354
1142	0.977943	0	0.0220566	0.959538	0.0404617	0	1	0	0	0	1	0	0	1	0
1143	0.977943	0	0.0220566	0.959538	0.0404617	0	1	0	0	0.988859	0.0111408	0	0	1	0
1144	0.952065	0	0.0479354	0.955549	1.97227e-05	0.0444314	0.999768	0.000231568	0	0.971529	0.0284706	0	0	0.987285	0.0127154
1145	1	0	0	0.968244	0.0317557	0	1	0	0	0	1	0	0	1	0
1146	0.999979	0	2.10192e-05	0.695527	0.137922	0.166551	0	1	0	0	1	0	0	1	0
1147	0.956839	0	0.0431612	1	0	0	1	0	0	0.985201	0.0147994	0	0	1	0
1148	0.970087	0.00844817	0.0214649	0.733696	0.0677132	0.198591	0.946883	0.0199892	0.0331279	0.70596	0.0661279	0.227912	0.796144	0.135083	0.0687731
1149	0.709684	0.258303	0.0320125	0.868733	0.131267	0	0.732899	0.0819918	0.185109	0.954591	0.0454089	0	0.638698	0.156508	0.204794
1150	0.787	0	0.213	0	1	0	0	0.879641	0.120359	0	1	0	0	1	0
1151	0.891518	0.0382403	0.070242	0.829161	0.0478776	0.122961	0.51676	0.107654	0.375586	0.932674	0.028193	0.0391328	0.960021	0.0215554	0.0184231
1152	0.0223765	0.977321	0.000302808	0.972657	0.0273433	0	0.96405	0.0359505	0	0.907938	0.0920621	0	0.897994	0.0660138	0.035992
1153	0.251004	0.714838	0.0341576	0.0907854	0.814222	0.094993	0.712582	0.190956	0.0964622	0.846255	0.0320182	0.121727	0.862173	0.137827	0
1154	0.996451	0	0.00354943	0.993248	0.00633873	0.000413312	0.999953	4.74419e-05	0	0	0.960316	0.0396842	0	1	0
1155	0.963772	0	0.0362283	1	0	0	1	0	0	0.967306	0.0326939	0	0	1	0
1156	0.683787	0.206766	0.109447	0.868942	0.0571285	0.0739294	0.609542	0.312964	0.0774935	0.913728	0.0674626	0.0188099	0.679091	0.130276	0.190634
1157	0.969604	0	0.0303964	0.994934	0	0.00506592	1	0	0	0.963953	0.0360466	0	0	0.990634	0.00936611
1158	0.974536	0.00558931	0.0198743	0.878145	0.000265445	0.12159	0.637023	0	0.362977	1	0	0	0.966732	0	0.0332677
1159	0.936626	0	0.0633742	0	0.89894	0.10106	0	1	0	0	1	0	0	1	0
1160	0.325486	0.643018	0.0314959	0.00298725	0.851907	0.145105	0.044579	0.835711	0.11971	0	0.617784	0.382216	0	0.999279	0.000720669
1161	0.588818	0.372918	0.0382633	0.865827	0.117366	0.0168076	0.652899	0.062737	0.284364	0.925464	0.0401146	0.0344214	0.886034	0.0576915	0.0562746
1162	1	0	0	0.986139	0.0138611	0	1	0	0	1	0	0	0	1	0
1163	0.973827	0.025848	0.000324988	0.997455	0.00140202	0.00114272	1	0	0	0.983381	0.0166186	0	0	1	0
1164	0.95914	0.0118042	0.0290554	0.987311	0	0.0126891	0.976942	0.0230577	0	0.161778	0.836485	0.00173677	0	1	0
1165	0.991613	0	0.00838684	0.986139	0.0138611	0	1	0	0	1	0	0	0	1	0
1166	0.670067	0.00459435	0.325339	0.998524	0	0.00147606	1	0	0	0.668575	0.331425	0	0.862212	0.019885	0.117903
1167	0.534266	0.407037	0.0586975	0.23267	0.668879	0.0984508	0.188692	0.490543	0.320766	0.46475	0.307801	0.22745	0.364634	0.579081	0.0562847
1168	0.986241	0	0.0137589	0.976701	0	0.0232986	0.485266	0.514734	0	1	0	0	1	0	0
1169	0.943662	0	0.0563384	0.560162	0.157472	0.282366	0.975742	0.0242577	0	0.939659	0.0317595	0.0285819	0.961913	0.0209519	0.0171351
1170	0.902678	0	0.0973219	0.916064	0.0317023	0.0522338	0.918701	0.0812991	0	0	1	0	0	1	0
1171	0.987337	0.00845708	0.00420579	0.997008	0.000942888	0.00204934	0.962659	0.0372375	0.000103047	0.897956	0.066418	0.0356261	0.0473847	0.631651	0.320964
1172	0.973804	0	0.0261957	0.743229	0	0.256771	0.992978	0.00118494	0.00583673	0.969602	0.00295283	0.0274451	0.720317	0.0809859	0.198698
1173	0.987205	0.00561187	0.00718323	0.957008	0.00441317	0.0385784	0.768496	0.0435506	0.187953	0.896141	0.0198511	0.0840076	0.360095	0.385549	0.254356
1174	0.914776	0.0567238	0.0285001	0.754488	0.0720741	0.173437	0.533881	0.106697	0.359422	0.918617	0.00733237	0.0740507	0.913305	0.0380157	0.0486797
1175	0.990681	0.0092903	2.83792e-05	1	0	0	1	0	0	1	0	0	0	1	0
1176	0.999952	0	4.79268e-05	0.998673	0	0.00132651	1	0	0	0.963805	0.0361951	0	0	1	0
1177	0.303216	0.614799	0.0819855	0.121187	0.787998	0.0908152	0	0.781132	0.218868	0.000474359	0.626745	0.37278	0.378753	0.561132	0.0601151
1178	1	0	0	0.998724	0.00127618	0	1	0	0	0.956878	0.043122	0	0	1	0
1179	0.999609	0	0.000390958	1	0	0	0.996641	0	0.0033591	0.180863	0.819137	0	0	1	0
1180	0.465061	0	0.534939	1	0	0	0.975742	0.0242577	0	1	0	0	0.803186	0.196814	0
1181	0.999854	0	0.000145865	0.999978	2.22048e-05	0	1	0	0	0	1	0	0	1	0
1182	0	0	1	0	0	1	0	0	1	0	0.270282	0.729718	0	1	0
1183	0	0	1	0	1	0	0	1	0	0	1	0	0	1	0
1184	0	0	1	0	1	0	0	1	0	0	1	0	0	1	0
1185	0	0	1	0	1	0	0	1	0	0	1	0	0	1	0
1186	0.991698	0.00699784	0.00130396	0.994471	0.00525243	0.000276194	0.656998	0.343002	0	0.348407	0.651593	0	0	1	0
1187	0.868018	0.0692952	0.062687	0.936085	0.00465389	0.0592607	1	0	0	0.957017	0	0.0429825	0.17801	0.82199	0
1188	0.994221	0	0.00577922	0.94055	0.0283293	0.0311211	0.918104	0.00015527	0.0817409	0.815569	0.0596524	0.124778	0.055765	0.944235	0
1189	0.824811	0.0764741	0.0987154	0.73549	0.123953	0.140558	0.920456	0.0347255	0.0448184	0.517519	0.199865	0.282615	0.667869	0.20941	0.12272
1190	0.13931	0.784264	0.0764261	0	0.857051	0.142949	0	0.607467	0.392533	0	1	0	0.0184667	0.784653	0.19688
1191	0.313701	0	0.686299	0	0.00117383	0.998826	0	0	1	0	0.182794	0.817206	0.171053	0.335322	0.493625
1192	0.844423	0.0689735	0.0866038	0.904861	0.032777	0.0623623	0.916333	0.00799161	0.0756757	0.921612	0.0489121	0.0294755	0.0722276	0.759868	0.167905
1193	0.945057	0.0276787	0.0272644	0.957664	0.0141074	0.0282282	0.582959	0.0927411	0.3243	0.91288	0.035046	0.0520743	0.876788	0.0118763	0.111336
1194	0.900973	0.0572569	0.0417701	0.976551	0.0129189	0.0105296	0.996731	0	0.00326941	0.806676	0.0594868	0.133837	0.31205	0.137638	0.550312
1195	0.889037	0.0476388	0.0633238	0.926244	0.0296276	0.0441281	0.937575	0.0611433	0.00128123	0.57217	0.0913388	0.336491	0.874679	0.0473885	0.0779323
1196	0.318187	0	0.681813	1	0	0	1	0	0	0.992545	0.00745489	0	1	0	0
1197	0.965685	0.0149409	0.0193741	0.525485	0.474515	0	0.988585	0	0.0114148	0.944102	0.0416788	0.0142191	0.966469	0	0.0335311
1198	0.969871	0.00216124	0.0279681	0.883294	0.116706	0	0	1	0	0	1	0	0	1	0
1199	0.831212	0.00264608	0.166142	0.867884	0.0420014	0.0901144	0.554849	0.388529	0.0566216	0.977627	0.00772642	0.0146465	0.850154	0.061009	0.0888372
1200	0.696966	0.0780001	0.225033	0.90425	0.0263348	0.0694157	0.866988	0.0503117	0.0826999	0.855712	0.0082902	0.135998	0.257975	0.448159	0.293866
1201	0.680272	0.220716	0.0990128	0.981719	0.00534711	0.012934	0.81144	0.151297	0.0372629	0.698029	0.0471853	0.254786	0.848768	0.0831935	0.068038
1202	0.939461	0	0.060539	0.945371	0.0546289	0	0.997343	0.00265657	0	0.470227	0.529773	0	0.801084	0.198916	0
1203	0.735426	0.263923	0.000650465	0.990195	0.000441846	0.00936332	0.649899	0.32447	0.0256313	0.97091	0.0190254	0.0100641	0.944228	0	0.0557717
1204	0.937085	0.000946102	0.0619689	0.711196	0.239917	0.0488863	0.53279	0.377498	0.0897115	0.997548	0.00245208	0	0.910733	0.0892671	0
1205	0.967276	0	0.032724	0	1	0	0	1	0	0	1	0	0	1	0
1206	0.755646	0.172608	0.0717453	0.855028	0.106916	0.0380563	0.562099	0.113212	0.324689	0.754382	0.13378	0.111838	0.894153	0.068493	0.0373536
1207	0.93225	0	0.0677505	0.770645	0.205811	0.0235434	1	0	0	0.942654	0	0.0573459	0.463318	0.499542	0.03714
1208	0.665059	0.107951	0.226989	0.997346	0	0.00265377	0.811822	0	0.188178	0.921731	0.0563814	0.0218873	0.838573	0.099504	0.0619234
1209	0.933614	0.000428327	0.0659573	0.553024	0.186559	0.260417	0.876587	0.108963	0.0144504	0.986777	0.00178786	0.0114352	0.990425	0.0063442	0.00323055
1210	0.979073	0	0.0209272	0.936614	0.025786	0.0376	0.521251	0.430876	0.0478737	0.982533	0.0174667	0	0.975534	0.00100651	0.0234599
1211	0.35911	0.5728	0.0680897	0.0862945	0.850618	0.0630878	0.00791021	0.841431	0.150659	0	0.645312	0.354688	0	1	0
1212	0.888768	0.0471435	0.0640888	0.96957	0.00619466	0.0242351	0.987684	0.00708304	0.00523342	0.581682	0.350446	0.0678721	0.997269	0.000152574	0.00257877
1213	0.967796	0	0.0322036	0.944031	0.0317615	0.0242075	0.551829	0.324707	0.123464	0.96754	0.0310581	0.00140143	0.891053	0.0737742	0.0351727
1214	0.0553298	0	0.94467	0	1	0	0	1	0	0	1	0	0	1	0
1215	0.583848	0.347309	0.0688437	0.677772	0.277355	0.044873	0.393804	0.416157	0.190039	0.811319	0.101105	0.0875756	0.720339	0.2161	0.0635611
1216	0.936626	0	0.0633742	0	1	0	0	1	0	0	1	0	0	1	0
1217	0.324149	0.599355	0.0764967	0.564847	0.328165	0.106989	0.563164	0.11597	0.320866	0.541094	0.363812	0.0950942	0.792775	0.147316	0.0599087
1218	0.998888	2.42996e-05	0.00108742	0.999889	1.72588e-05	9.37788e-05	0.991921	0.000179853	0.00789943	0.995992	0.00400756	0	0.0806475	0.918275	0.00107746
1219	0.627357	0.241249	0.131394	0.697967	0.22254	0.0794931	0.554598	0.303537	0.141865	0.433719	0.26623	0.30005	0.85461	0.0944836	0.0509068
1220	0.938746	0	0.0612536	0.999062	0.000698463	0.000239699	0.696457	0.0111307	0.292413	0.956479	0.0192079	0.0243129	0.998784	0.00121612	0
1221	0.894461	0.00561841	0.0999209	0.99262	0.00232537	0.00505414	0.71925	0	0.28075	0.883192	0.116808	0	0.864462	0.0593122	0.0762256
1222	0.976445	0.0233884	0.000166314	0.725384	0.0020392	0.272577	0.999803	0.000197268	0	0.908106	0.0730156	0.0188784	0.983014	0.0168687	0.000116913
1223	0.0652538	0.749207	0.185539	0.00872444	0.889806	0.10147	0.448562	0.237042	0.314396	0.311144	0.499218	0.189638	0.272542	0.681879	0.0455792
1224	0.924192	0	0.075808	0.980777	0.0058946	0.0133284	0.701135	0	0.298865	0.99137	0.00835563	0.00027455	0.970568	0.0168173	0.0126143
1225	0.939136	0.00333359	0.0575304	0.944679	5.5097e-05	0.0552655	0.907316	0.0232048	0.0694791	0.867049	0.0315423	0.101409	0.296679	0.00384876	0.699472
1226	0.883063	0.081515	0.0354219	0.888395	0.0553578	0.0562471	0.531004	0.0931845	0.375812	0.793296	0.160135	0.0465691	0.792899	0.158707	0.0483944
1227	0.360717	0.0281335	0.611149	0.999739	0.000261033	0	1	0	0	0.976768	0.0232319	0	0.992368	0.00742313	0.00020934
1228	0.989841	0	0.0101585	0.680913	0.000568567	0.318519	0.683282	0.000849345	0.315868	0.999903	9.66972e-05	0	0.964777	0.035087	0.000136157
1229	0.756388	0	0.243612	0.887791	0.00178268	0.110426	0.619079	0.380921	0	0.976677	0.0215756	0.00174752	0.893018	0.106982	0
1230	0.980927	0.0164712	0.00260208	0.956192	0.0023629	0.0414452	0.666436	0.00178426	0.331779	0.954372	0.0413233	0.0043052	0.980317	0.0120358	0.0076468
1231	0.917886	0.0572712	0.0248425	0	1	0	0	1	0	0	1	0	0	1	0
1232	0.650443	0.0603979	0.289159	0.945689	0.00644505	0.0478662	0.721403	0.161769	0.116828	0.919315	0.0297029	0.0509823	0.842803	0.0584811	0.098716
1233	0.615129	0	0.384871	0.961612	0.00901092	0.0293775	0.963272	0.00513164	0.0315966	0.8077	0.0448924	0.147408	0.589229	0.245456	0.165316
1234	0.789531	0.128323	0.0821463	0.685857	0.232804	0.0813391	0.91032	0.0448918	0.0447884	0.5904	0.302922	0.106677	0.837987	0.111419	0.0505935
1235	0.935568	0.000211655	0.0642207	0.844738	0.0901255	0.0651364	0.983033	0.0166758	0.000290869	0.753431	0.0100626	0.236507	0.986329	0.0135313	0.000139199
1236	0.898658	0	0.101342	0	1	0	0	1	0	0	1	0	0	1	0
1237	0.898658	0	0.101342	0	1	0	0	1	0	0	1	0	0	1	0
1238	0.84816	0.0324352	0.119405	0.891986	0.0220284	0.0859854	0.734581	0.00880499	0.256614	0.800619	0.000501113	0.19888	0.275531	0.475992	0.248477
1239	0.867883	0.0444879	0.0876295	0.981605	0.0174376	0.000957074	0.726635	0	0.273365	0.984346	0.0156537	0	0.991667	0.00833302	0
1240	0.893825	0.0847548	0.0214197	0.739495	0.242254	0.0182511	0.829565	0.10847	0.061965	0.393806	0.40899	0.197204	0.462711	0.513407	0.0238825
1241	0.803763	0.0668622	0.129375	0.940301	0.0267699	0.0329286	0.630541	0.19141	0.178049	0.951358	0.0416276	0.00701423	0.959131	0.0122295	0.028639
1242	0.940663	0.00153511	0.0578023	0.936294	7.79882e-05	0.0636281	0.550304	0.425715	0.0239817	0.989917	0.0100828	0	0.955319	8.24998e-05	0.0445981
1243	0.834809	0.137808	0.0273831	0.788608	0.0170643	0.194328	0.581523	0.36164	0.0568367	0.740824	0.0424189	0.216757	0.914262	0.041185	0.0445526
1244	0.860386	0	0.139614	0.791615	0.0586302	0.149755	0.978993	0.000764559	0.0202425	0.720556	0.0271705	0.252273	0.876476	0.0595947	0.0639294
1245	0.924317	0.0311037	0.0445797	0.852933	0.0818994	0.0651675	0.646479	0.045425	0.308096	0.964416	0.027619	0.00796489	0.924208	0.0253599	0.050432
1246	0.970397	0.0160766	0.013526	0.708545	6.38415e-05	0.291392	0.820376	0.179624	0	0.999985	1.52969e-05	0	0.985174	0.014826	0
1247	0.643157	0	0.356843	0.871175	0.0489808	0.0798439	0.783987	0	0.216013	0.986661	0.0133392	0	0.936593	0.0183604	0.0450468
1248	0.854848	0.0310585	0.114094	0.864295	0.0371062	0.0985991	0.935639	0.0328409	0.0315201	0.624158	0.109449	0.266392	0.917014	0.0547101	0.0282758
1249	0.98858	0	0.0114202	0.628339	0.14131	0.230351	0.936216	0.0610969	0.00268705	0.983823	0.0161767	0	0.960506	0.0217259	0.0177681
1250	0.10968	0.723433	0.166887	0.245374	0.711023	0.0436031	0.168976	0.631148	0.199876	0.239827	0.426363	0.33381	0.413587	0.580147	0.00626523
1251	0.391595	0.325779	0.282626	0.874145	0.0307174	0.0951379	0.844817	0	0.155183	0.70794	0.0207373	0.271323	0.673163	0.164953	0.161884
1252	0.872728	0.00160393	0.125668	0.995181	0.00395893	0.000860464	0.910854	0.000926366	0.0882194	0.967024	0.000276518	0.0326991	0.471113	0.415593	0.113294
1253	0.658273	0.139063	0.202663	0.943332	0.000482837	0.0561851	0.729406	0.255134	0.0154596	0.984159	0.0158408	0	0.933082	0.000452761	0.0664653
1254	0.988871	0	0.0111293	0.970477	0.0116695	0.0178539	0.947318	0.0413048	0.0113776	0.937432	0.0545598	0.00800822	0.294668	0.185673	0.519659
1255	0.86464	0	0.13536	0.508556	0.449829	0.0416157	0.945441	0.030899	0.0236596	0.985689	0.0143112	0	0.968025	0.0182467	0.0137288
1256	0	0.999456	0.000544127	0	1	0	0	1	0	0	1	0	0.871821	0.128179	0
1257	0.859454	0.0571061	0.0834395	0.728531	0.0897148	0.181754	0.633285	0.0127466	0.353969	0.938803	0.0364163	0.0247807	0.886652	0.0575883	0.05576
1258	0.978218	0.00325501	0.018527	0.981637	0.00337907	0.0149837	0.954786	0.0400913	0.00512286	0.548708	0.411675	0.0396163	0.975648	0.011677	0.0126746
1259	0.983815	0	0.0161852	0.997366	0.00100135	0.00163231	0.892408	0.00422194	0.10337	0.572916	0.10911	0.317974	0.845358	0	0.154642
1260	0.880573	0.0159098	0.103517	0.901429	0.0535153	0.0450557	0.999209	0	0.000791131	0.931279	0.0262302	0.0424905	0.374459	0.32194	0.3036
1261	0.681256	0	0.318744	0.670768	0.240766	0.0884661	0.932935	0.0670653	0	0.829171	0.159702	0.011127	0.701155	0.0730203	0.225824
1262	0.746003	0.181528	0.0724686	0.651257	0.240277	0.108465	0.390632	0.361218	0.24815	0.702975	0.109177	0.187848	0.81595	0.08179	0.10226
1263	0.881027	0	0.118973	0.943523	0.0147016	0.0417756	0.653846	0.121814	0.22434	0.978485	0.0180969	0.00341833	0.965706	0.0149744	0.01932
1264	0.449318	0.484955	0.0657274	0.284306	0.667978	0.0477166	0.230433	0.60882	0.160746	0.191711	0.49223	0.316059	0.46874	0.508326	0.0229342
1265	0.110377	0.821314	0.0683092	0.0275522	0.926742	0.0457057	0.00122272	0.681532	0.317246	0	0.640021	0.359979	0.415491	0.404821	0.179689
1266	0.971293	0.00468549	0.0240213	0.944709	0.0171785	0.038112	0.569472	0.238043	0.192485	0.913942	0.0431177	0.0429405	0.886056	0.0384583	0.0754855
1267	0.826633	0.00687352	0.166493	0.87313	0.037179	0.0896914	0.619983	0.104259	0.275758	0.950412	0.0457143	0.00387346	0.943629	0.0342662	0.0221052
1268	0.524284	0.0377452	0.43797	0.897943	0.0432735	0.0587837	0.960055	0.0179008	0.0220438	0.946672	0.0533276	0	0.764908	0.112461	0.122631
1269	0.821472	0.11339	0.0651372	0.992766	0.00250048	0.00473347	0.998984	0.000293332	0.000722445	0.740603	0.0228622	0.236535	0.432741	0.30398	0.263279
1270	0.937322	0.0293612	0.0333172	0.878175	0.0530786	0.0687464	0.61597	0.0630898	0.32094	0.891325	0.0425937	0.0660815	0.916805	0.0396764	0.0435185
1271	0.992541	0.00739099	6.83242e-05	0.992661	0.00279056	0.00454891	0.96405	0.0359505	0	0.656713	0.103582	0.239705	1	0	0
1272	0.261835	0.642861	0.0953031	0.255718	0.640359	0.103924	0.0499807	0.785115	0.164905	0	0.571008	0.428992	0	0.914184	0.0858158
1273	0.818796	0.104912	0.0762923	0.883218	0.0632172	0.0535646	0.611317	0.302834	0.0858491	0.737782	0.186917	0.0753003	0.400934	0.376429	0.222637
1274	0.64337	0.316917	0.0397132	0.247648	0.678587	0.0737656	0.0781636	0.835092	0.0867444	0.156657	0.676565	0.166778	0.110629	0.872902	0.0164694
1275	0.935539	0.00148154	0.0629793	0.900162	0.0605519	0.039286	0.56289	0.307865	0.129245	0.941827	0.0581728	0	0.982174	0	0.0178261
1276	0.995162	0	0.00483843	0.837368	0.0534177	0.109215	0.978981	0.0210193	0	0.79421	0.0447391	0.161051	0.952384	0.0425259	0.0050896
1277	0.809971	0.0460131	0.144016	0.926118	5.27558e-05	0.0738289	0.780507	0.0468874	0.172606	0.993677	0.00599751	0.000325583	0.819444	0.00175083	0.178805
1278	0.994332	0.00556481	0.00010296	0.979939	0.0199479	0.000113399	0.999795	0.000204854	0	0.666079	0.030017	0.303904	0.925788	0	0.074212
1279	0.0251077	0.836999	0.137894	0.0849346	0.865262	0.0498029	0.00546324	0.736943	0.257594	0.346215	0.497975	0.155811	0.274248	0.698226	0.0275261
1280	0.681384	0.268008	0.0506085	0.165476	0.733429	0.101095	0	0.890241	0.109759	0	0.853591	0.146409	0.0101538	0.953544	0.0363017
1281	0.953233	0	0.0467666	0.867332	0.0458925	0.086775	0.976993	0.00513421	0.0178732	0.689345	0.310655	0	0.601367	0.093328	0.305305
1282	0.851845	0.114394	0.033761	0.924213	0.0336328	0.0421541	0.702015	0.0347837	0.263201	0.978296	0.009363	0.0123407	0.924251	0.0197512	0.0559973
1283	0.196134	0.69302	0.110845	0.759866	0.214588	0.0255461	0.77204	0.176785	0.0511749	0.872687	0.0726232	0.0546896	0.990187	0.00946357	0.000349154
1284	0.847747	0.0825304	0.0697225	0.919813	0.00960333	0.0705833	0.705244	0.0464621	0.248294	0.9556	0.031704	0.0126963	0.859369	0.035855	0.104776
1285	0.80973	0.133249	0.0570211	0.977833	0.0167718	0.00539558	0.78515	0.0397102	0.17514	0.949773	0.0255441	0.0246832	0.80355	0.0862359	0.110214
1286	0.601835	0	0.398165	0.896914	0.0619844	0.0411015	0.976198	0.0238023	0	0.976276	0.0209828	0.00274114	0.78144	0.0306377	0.187923
1287	0.600229	0	0.399771	0.998729	0	0.00127131	0.962769	0	0.0372313	1	0	0	0.889771	0	0.110229
1288	0.629744	0.310305	0.0599511	0.795438	0.148913	0.0556487	0.933716	0.0504484	0.0158356	0.763681	0.224623	0.0116958	0.557377	0.16103	0.281593
1289	0.36959	0.533028	0.0973816	0.318378	0.680176	0.00144584	0	0.841331	0.158669	0	0.74335	0.25665	0.00800684	0.991993	0
1290	0.884213	0	0.115787	0.934646	0.00588053	0.0594733	0.628199	0.168915	0.202886	0.850424	0.134921	0.0146553	0.96274	0.00810861	0.0291517
1291	0.865277	0	0.134723	0.920031	0.0177814	0.0621872	0.953687	0.0431849	0.00312822	0.702724	0.104902	0.192374	0.992918	0.00109762	0.00598445
1292	0.962227	0	0.0377733	0.731864	0.00192882	0.266208	0.996782	0.000929277	0.00228871	0.948262	0.0503647	0.0013735	0.921682	0.0114718	0.0668463
1293	0.992044	0	0.00795604	0.997116	0.000970102	0.00191429	0.965336	0.00167435	0.0329898	0.705417	0.0145703	0.280012	0.99992	7.9682e-05	0
1294	0.988379	0.00181612	0.00980463	0.650412	0.134031	0.215557	0.978404	0.0186006	0.00299535	0.995266	0.00473412	0	0.988349	0	0.011651
1295	0.355462	0.55963	0.0849084	0.31127	0.642697	0.0460328	0.000351126	0.901355	0.0982941	0.207682	0.56806	0.224258	0.244412	0.727023	0.0285645
1296	0.51644	0.416167	0.0673932	0.235408	0.683978	0.0806135	0.211509	0.634541	0.15395	0.0870001	0.610686	0.302314	0.34177	0.422381	0.235849
1297	0.983498	0.000490528	0.0160114	0.917653	0.0109846	0.0713623	0.963581	0.010517	0.0259021	0.868813	0.00031074	0.130876	0.357627	0.422588	0.219785
1298	0	0.912672	0.0873284	0	0.550948	0.449052	0	0.708978	0.291022	0	1	0	0	1	0
1299	0.727075	0.0783848	0.19454	0.941954	0.000771266	0.0572745	0.873587	0.0122348	0.114179	0.70913	0.153018	0.137852	0.983058	0.00122724	0.0157147
1300	0.990195	0	0.0098047	0.767785	0	0.232215	0.997383	0	0.00261724	0.943947	0.0171529	0.0389005	0.863049	0.0302119	0.106739
1301	0.276459	0.649353	0.0741875	0.183999	0.741994	0.0740066	0.0555602	0.655363	0.289077	0.360207	0.451165	0.188628	0.363559	0.59278	0.0436603
1302	0.72348	0.177407	0.0991132	0.790289	0.209711	0	0.997192	0	0.00280806	0.970908	0.00760578	0.0214863	0.657443	0	0.342557
1303	0.723111	0	0.276889	0.778347	0.0127638	0.208889	0.860989	0.138462	0.000549143	0.999911	8.87033e-05	0	0.689031	0.13805	0.172919
1304	0.786631	0.149115	0.0642544	0.785145	0.0661959	0.148659	0.569426	0.188784	0.24179	0.953752	0.029102	0.0171462	0.915474	0.0583797	0.0261459
1305	0.921119	0.0504339	0.0284475	0.932933	0.0258756	0.0411917	0.987722	0.0122777	0	0.611099	0.232762	0.156139	0.889685	0.089683	0.0206321
1306	0.881633	0.0720246	0.0463419	0.924191	0.00687047	0.0689387	0.879605	0.00692988	0.113465	0.902233	0.0405434	0.0572231	0.28635	0.519039	0.194611
1307	0.96315	0.00136772	0.0354823	0.750145	0.176222	0.0736326	0.859967	0.118303	0.0217297	0.614011	0.287734	0.0982549	0.81612	0.118239	0.0656411
1308	0.926695	0.0415383	0.031767	0.937968	0.0267575	0.0352749	0.668776	0.0482082	0.283016	0.720202	0.122071	0.157727	0.967968	0.00901585	0.0230161
1309	0.998366	0.00152429	0.000110198	1	0	0	0.711924	0.113546	0.17453	0.961463	4.65899e-05	0.0384903	0.828784	0.0263817	0.144835
1310	0.872187	0.0144445	0.113368	0.910583	0	0.0894168	0.668382	0.123815	0.207803	0.963407	0.0237969	0.0127962	0.883972	0.00977913	0.106249
1311	0.889049	0.0517366	0.0592142	0.825199	0.0796111	0.0951897	0.616057	0.13428	0.249664	0.895879	0.0484343	0.0556871	0.780015	0.171553	0.0484325
1312	0.232307	0.698103	0.0695896	0.101409	0.816496	0.0820957	0	0.764636	0.235364	0.033664	0.64592	0.320416	0.331962	0.587959	0.0800794
1313	0.963703	0.0118956	0.0244019	0.771242	0.00180676	0.226951	0.905865	0.068907	0.025228	0.915803	0.0342264	0.0499704	0.735781	0.062722	0.201497
1314	0.280949	0.657076	0.0619755	0.12994	0.810028	0.0600316	0.0283127	0.672142	0.299546	0.00443833	0.85273	0.142832	0.208362	0.706536	0.0851029
1315	0.911049	0.0883199	0.000630625	0.988831	0.0111688	0	1	0	0	0.654267	0.329633	0.0160997	1	0	0
1316	0.684408	0.0778571	0.237734	0.632521	0.147566	0.219912	0.753552	0.0620406	0.184408	0.532805	0.461302	0.00589326	0.83831	0.0744279	0.0872621
1317	0.954648	0.0220029	0.0233491	0.891135	0.108865	0	0.957256	0.000416403	0.0423275	0.652273	0.0513948	0.296333	0.811017	0.0692917	0.119691
1318	0.519557	0	0.480443	0.929254	0.00261231	0.0681335	0.984923	0	0.0150765	0.927349	0.0466133	0.0260376	0.871821	0.128179	0
1319	0.736493	0	0.263507	0.929693	0.0701814	0.000125305	0.736073	0.211749	0.0521783	0.968373	0	0.0316269	0.954015	0.017073	0.0289123
1320	0.94683	0.0125917	0.0405785	0.984143	0.00747734	0.00837984	0.743767	0.00462265	0.25161	0.998211	0.00035421	0.00143447	0.979779	0	0.0202206
1321	0.938457	0.00443596	0.057107	0.650278	0.24928	0.100442	0.575011	0.408485	0.0165035	0.932626	0.0371146	0.0302591	0.940976	0.037303	0.0217205
1322	0.997344	0.000193498	0.00246205	0.706648	0.0454188	0.247933	0.999733	0.000267488	0	0.995129	0.00487099	0	0.995397	0.000629803	0.0039734
1323	0.992327	0	0.00767348	0.818609	0.0203053	0.161086	0.653029	0.263003	0.0839674	0.992175	0.00782471	0	0.983926	0.0160735	0
1324	0.50299	0.447577	0.0494326	0.853564	0.0586553	0.0877806	0.743961	0.0427115	0.213327	0.876826	0.0862326	0.0369419	0.907283	0.0514904	0.0412263
1325	0.885716	0	0.114284	0.968872	0.0311278	0	0.930651	7.561e-05	0.0692735	0.997428	0.000162272	0.0024096	0.543503	0.45559	0.000907659
1326	0.877654	0.0174769	0.10487	0.953162	0.0195382	0.0272994	0.705452	0.0920747	0.202473	0.944084	0.0395065	0.0164094	0.995619	0.0014786	0.00290217
1327	0.854357	0.111697	0.0339455	0.83866	0.124136	0.0372042	0.842668	0	0.157332	0.905182	0.0291922	0.0656254	0.390544	0.609456	0
1328	0.897137	0.102562	0.000301501	0.940115	0.0131297	0.0467555	0.953118	0.0303174	0.0165647	0.706654	0.293346	0	0.535196	0.0786873	0.386116
1329	0.908819	0.0241189	0.0670624	0.931073	0.0583477	0.0105797	0.704936	0.0536606	0.241403	0.956967	0.0411552	0.00187796	0.986536	0.00419692	0.00926737
1330	0.950019	0.0110975	0.0388836	0.702853	0.00103573	0.296111	0.793771	0.0449826	0.161246	0.958919	0.0187647	0.0223162	0.981603	0	0.0183974
1331	0.734398	0.0433427	0.222259	0.867968	0.0303329	0.101699	0.671297	0.203474	0.125229	0.944307	0.0373984	0.0182946	0.859866	0.12248	0.0176545
1332	0.48017	0	0.51983	0.835172	0.0117392	0.153088	0.986321	0.00613016	0.00754896	0.966848	0.0331521	0	0.953281	0.0467188	0
1333	0.654096	0.298152	0.0477516	0.932686	0.0669706	0.000343299	0.726312	0.224607	0.0490814	0.956878	0.043122	0	0.977164	0.0228365	0
1334	0.906557	0.0172895	0.0761537	0.677962	0.0227897	0.299248	0.943647	0	0.0563532	0.923733	0.0417423	0.0345252	0.947065	0.0529348	0
1335	0.900235	0.020786	0.078979	0.982541	0.00919443	0.00826493	0.882275	0.0211689	0.0965559	0.945619	0.04257	0.0118106	0.683703	0	0.316297
1336	0.872113	0.027291	0.100596	0.736826	0.101167	0.162007	0.570901	0.225871	0.203229	0.923599	0.0168716	0.0595289	0.95561	0.0214776	0.0229119
1337	0.927806	0	0.072194	0.952738	0.0194788	0.0277834	0.897989	0.0937636	0.00824748	0.654052	0.077372	0.268576	0.862913	0.0563866	0.0807005
1338	0.856767	0.0896695	0.0535635	0.997277	0	0.00272331	0.708857	0.182442	0.108701	0.855176	0.113736	0.0310877	0.976237	0.0153784	0.00838457
1339	0.804372	0.0819679	0.11366	0.836639	0.0939575	0.069404	0.7694	0.06584	0.16476	0.966854	0.033146	0	0.736279	0.0464423	0.217278
1340	0.934053	0.00827268	0.0576742	0.853396	0.0415879	0.105016	0.998502	0	0.00149847	0.968409	0.031591	0	0.564331	0.252808	0.182861
1341	0.851418	0.0364521	0.11213	0.946209	0.0289896	0.0248016	0.853855	0.0748828	0.0712623	0.723984	0.0225805	0.253435	0.590222	0.409536	0.000241391
1342	0.771004	0.172738	0.056258	0.931558	6.06201e-05	0.0683815	0.761285	0	0.238715	0.920941	0.0238784	0.0551807	0.998342	0.0016577	0
1343	0.355264	0.578397	0.0663385	0.0781071	0.813821	0.108072	0.00348871	0.827581	0.168931	0.00636624	0.666242	0.327392	0.00828784	0.868805	0.122907
1344	0.835833	0.0811306	0.0830365	0.930046	0.0319707	0.0379833	0.799154	0.0145889	0.186257	0.953562	0.00954102	0.0368965	0.752362	0.116438	0.131201
1345	0.845489	0.109645	0.0448659	0.713829	0.239314	0.046857	0.913447	0.000118964	0.0864338	0.992691	0.00698875	0.000319805	0.720726	0.187271	0.0920024
1346	0.337666	0.570205	0.0921287	0.0708275	0.859108	0.0700648	0	0.723071	0.276929	0	0.704256	0.295744	0	0.937983	0.0620173
1347	0.749768	0.111295	0.138937	0.850912	0.114883	0.0342048	0.772644	0.189341	0.0380157	0.671648	0.100607	0.227745	0.913697	0.0357486	0.0505542
1348	0.999034	0	0.000965669	0.867857	0.00487943	0.127264	0.979065	0.0113008	0.0096344	0.80138	0.0361144	0.162505	0.921238	0.0225742	0.0561881
1349	0.648804	0	0.351196	0	1	0	0	1	0	0	1	0	0	1	0
1350	0.950808	0.0225292	0.0266631	0.947179	0.0507117	0.00210894	0.758158	0.0556849	0.186157	0.977093	0.0225087	0.00039871	0.831657	0.100478	0.0678653
1351	0.899749	0.0125733	0.0876779	0.913521	0.0628199	0.0236588	0.952629	0.0282992	0.0190722	0.652729	0.172837	0.174434	0.910589	0.0401198	0.0492916
1352	0.959915	0.0132149	0.0268697	0.946449	2.27406e-05	0.0535285	0.992552	0.00744781	0	0.751605	0.000294533	0.2481	0.93641	0.0288464	0.0347436
1353	0.62152	0	0.37848	0	1	0	0	1	0	0	1	0	0	1	0
1354	0.999596	0	0.000403618	0.977126	0.000210651	0.0226633	0.920717	0.0792835	0	0.962138	0.000196491	0.0376651	0.554824	0	0.445176
1355	0.959473	0.00212938	0.0383978	0.999846	0.000154437	0	0.759007	0.00592413	0.235069	0.901965	0.000121699	0.0979129	0.993727	0.00612675	0.000146296
1356	0.976847	0.000116718	0.023036	0.991008	0.00428206	0.00470954	0.695323	0.0900325	0.214644	0.929513	0.0353888	0.0350978	0.913524	0.0112365	0.0752391
1357	0.953208	0.0194403	0.0273513	0.889645	0.0427131	0.0676419	0.81518	0.00418944	0.18063	0.577496	0.0591813	0.363323	0.636436	0.204087	0.159476
1358	0.510516	0	0.489484	0.984782	0.00357214	0.0116459	0.986321	0.00613016	0.00754896	0.996761	0.00323937	0	0.975362	0.00156724	0.0230712
1359	0.745212	0.0521492	0.202639	0.833233	0.064191	0.102576	0.993757	9.78437e-05	0.00614495	0.844376	0	0.155624	0.974244	0.0088163	0.0169397
1360	0.835068	0.0393559	0.125577	0.838219	0.0406214	0.121159	0.694846	0.238799	0.0663555	0.912179	0.0490194	0.0388019	0.63678	0.121108	0.242112
1361	0.988696	0.0102443	0.00106002	0.998735	0.00103587	0.000228661	0.999749	0.000191741	5.90298e-05	0.989706	0.00779367	0.0025	0.474548	0.0523278	0.473124
1362	0.745442	0.132707	0.12185	0.892583	0.0459445	0.061472	0.935984	0.0431827	0.0208331	0.739626	0.101691	0.158684	0.951364	0.039504	0.0091324
1363	0.701677	0.0861667	0.212156	0.998488	0.0012691	0.000243384	0.892582	0.000100865	0.107317	0.975116	0.0248839	0	0.908521	0.0913034	0.000175489
1364	0.99098	0.00841833	0.000601313	0.824582	0.000387704	0.17503	0.968541	0.0228903	0.00856846	0.846525	0.00985767	0.143617	0.875825	0.0475279	0.0766468
1365	0.912455	0.0594871	0.0280581	0.655992	0.0880875	0.25592	0.704263	0.0308483	0.264889	0.849047	0.0357369	0.115216	0.921076	0.0524962	0.0264281
1366	0.984145	0	0.0158546	0.93369	0.00706672	0.0592432	0.893603	0.0722007	0.0341966	0.58844	0.368603	0.042957	0.879698	0.0367255	0.0835761
1367	0.761847	0	0.238153	0.82017	0.00146602	0.178364	0.97561	0.0243899	0	0.695097	0.304903	0	0.788765	0.154746	0.0564891
1368	0.771143	0.101846	0.127011	0.925559	0.0369359	0.0375051	0.625623	0.289042	0.0853353	0.749899	0.169491	0.0806097	0.846298	0.108727	0.0449749
1369	0.939965	0	0.0600351	0.955395	0.0134104	0.0311942	0.982149	0.00288993	0.0149614	0.960877	0.0112732	0.0278494	0.367955	0.425576	0.206469
1370	0.973329	0.00103459	0.0256362	0.733119	0.00952698	0.257354	0.91812	0.0105593	0.0713205	0.926638	0.0163457	0.0570159	0.847536	0.147337	0.00512749
1371	0.923102	0.00159991	0.0752979	0.862638	0.0266755	0.110686	0.905809	0.0928911	0.00129989	0.728384	0.110198	0.161418	0.972717	0.00405713	0.0232262
1372	0.756275	0	0.243725	0.635069	0.364421	0.000510567	0.893856	0.0685175	0.0376269	0.913604	9.86545e-05	0.0862978	0.999248	0.000176156	0.000576263
1373	0.755851	0.0526952	0.191454	0.895108	0.0405564	0.0643352	0.977406	0.0132665	0.00932736	0.740763	0.133286	0.12595	0.890008	0.0252276	0.0847642
1374	0.596112	0	0.403888	0.980896	0	0.0191037	0.894764	0.1001	0.00513616	0.91939	0.0658047	0.0148052	0.96631	0.0114311	0.0222587
1375	0.957182	0.000323936	0.0424937	0.954228	0.0339786	0.0117933	0.823629	0.155977	0.0203934	0.941707	0.0582926	0	0.608375	0.131423	0.260202
1376	0.981006	4.26666e-05	0.0189516	0.953043	0.0169682	0.0299892	0.670248	0.294576	0.0351761	0.989338	0.00573324	0.00492902	0.922826	0.0608558	0.0163179
1377	0.999665	0	0.000334518	0.909702	3.98341e-05	0.090258	0.761259	0	0.238741	0.983485	0.0165154	0	0.948854	0.0511457	0
1378	0.985992	0.00336792	0.0106402	0.990984	0.00386923	0.00514672	0.90774	0.0152275	0.0770326	0.946744	0.0532563	0	0.559064	0.137302	0.303634
1379	0.904164	0.000473678	0.0953623	0.952907	0.00933358	0.0377592	0.673158	0.260979	0.0658636	0.930589	0.0585044	0.0109069	0.904796	0.017477	0.0777268
1380	0.942942	0	0.0570578	0.794689	0.0315578	0.173753	0.720481	0.279519	0	0.986497	0.0135029	0	0.938895	0.061105	0
1381	0.52058	0.162407	0.317012	0	0.859837	0.140163	0	1	0	0	1	0	0	1	0
1382	0.827442	0.13283	0.0397277	0.704604	0.235726	0.0596697	0.649353	0.209835	0.140812	0.8986	0.0690183	0.032382	0.713968	0.191889	0.0941429
1383	0.919968	0.0122921	0.0677402	0.977736	0.0145738	0.00769044	0.76729	0.0370826	0.195627	0.974953	0.0233456	0.0017018	0.957986	0.00536428	0.0366494
1384	0.972726	0.00966297	0.0176106	0.947578	0.0163603	0.0360616	0.696894	0.111555	0.191551	0.921313	0.0210202	0.0576665	0.828797	0.152307	0.0188962
1385	0.973086	0	0.0269143	0.907313	0.0305303	0.062157	0.970582	0.0236048	0.00581361	0.976307	0.00888775	0.0148057	0.581264	0.0712171	0.347518
1386	0.923836	0.0446714	0.0314927	0.866756	0.0785756	0.0546686	0.705668	0.0832197	0.211112	0.9094	0.0752357	0.0153648	0.847628	0.0393979	0.112975
1387	0.957334	0.0426661	0	0.75713	0	0.24287	0.96405	0.0359505	0	0.970026	0.00468369	0.0252905	0.955605	0.0334519	0.0109432
1388	0.576384	0.21264	0.210976	0.881358	0.0910733	0.027569	0.808613	0.0822383	0.109149	0.854704	0.143007	0.00228911	0.952689	0.0383946	0.00891611
1389	0.919588	0.0209206	0.0594917	0.763982	0	0.236018	1	0	0	0.958859	0.0269369	0.0142042	0.894888	0.072135	0.0329767
1390	0.943288	9.44115e-05	0.0566173	0.946251	0.0489431	0.00480617	0.623844	0.172364	0.203792	0.739982	0.126104	0.133914	0.819113	0.122721	0.0581653
1391	0.730897	0.134027	0.135076	0.568484	0.181144	0.250372	0.870601	0.0335243	0.0958751	0.790198	0.0897345	0.120067	0.841162	0.0530023	0.105835
1392	0.246343	0.746065	0.00759198	0.00231728	0.899987	0.0976953	0.00308449	0.764333	0.232582	0	0.743458	0.256542	0	0.998784	0.00121643
1393	0.937174	0.0140546	0.0487716	0.958595	0.0129334	0.0284716	0.937562	0.0107974	0.0516411	0.67835	0.112947	0.208703	0.937167	0.019929	0.0429041
1394	0.965323	0.00346251	0.0312148	0.936457	0.0220727	0.0414705	0.797765	0.000260961	0.201974	0.959922	0.0130181	0.0270599	0.792059	0.0923857	0.115556
1395	0.795714	0.00378732	0.200499	0.900463	0.0910896	0.00844776	0.99874	0.00126014	0	0.997892	0.00210798	0	0.65167	0.286353	0.0619777
1396	0.79058	0.195261	0.014159	0.644964	0.206405	0.14863	0.505889	0.404815	0.0892958	0.772456	0.118828	0.108717	0.783737	0.0579437	0.158319
1397	0.941036	0.0212526	0.037711	0.862508	0.00716982	0.130322	0.986858	0	0.0131422	0.924369	0.0484254	0.0272054	0.651742	0.171025	0.177233
1398	0.96431	0.012864	0.0228264	0.894583	0.0224084	0.083009	0.679647	0.245447	0.0749057	0.905421	0.0333292	0.0612502	0.771923	0.15668	0.0713977
1399	0.893855	0.0126754	0.0934694	0.639241	0.287525	0.0732338	0.889805	0.0829544	0.027241	0.848084	0.0745273	0.0773892	0.913705	0.0716467	0.0146487
1400	0.909923	0.000490279	0.0895864	0.765971	0.00105553	0.232974	0.979643	0.0173758	0.0029816	0.93565	0.0398525	0.0244972	0.871606	0.029728	0.0986659
1401	0.740967	0	0.259033	0.950935	0.0204672	0.0285974	0.958075	0.0164535	0.0254717	0.79184	0.20816	0	0.965428	0.0113554	0.0232169
1402	0.694235	0.139189	0.166576	0.959578	0.0132944	0.0271272	0.805101	0.153387	0.0415122	0.951049	0.0265995	0.0223518	0.890438	0.0833597	0.0262025
1403	0.853844	0.0546068	0.0915494	0.842012	0.0488921	0.109096	0.917934	0.0574616	0.0246049	0.703755	0.113102	0.183143	0.927259	0.0254254	0.0473154
1404	0.941563	0.0225723	0.0358646	0.969871	0.000948611	0.0291809	0.978304	0.017571	0.00412528	0.7388	0.0869765	0.174223	0.999167	0.00031592	0.000516736
1405	0.47827	0.236816	0.284914	0.486486	0.179669	0.333844	0.96517	0.0119974	0.0228328	0.999	0.00015632	0.000844079	1	0	0
1406	0.098248	0.873099	0.0286529	0	0.937893	0.0621069	0.00450884	0.994042	0.00144938	0	0.750877	0.249123	0	1	0
1407	0.646048	0.0187885	0.335164	0.894553	0.00733226	0.098115	0.999245	0.00031351	0.000441224	0.847995	0.141744	0.0102605	0.824853	0.164943	0.0102039
1408	0.87896	0.0505941	0.0704455	0.956412	0.00372571	0.0398626	0.985065	0.014741	0.000194146	0.723934	0.193862	0.0822039	0.970147	0.0155355	0.0143176
1409	0.952522	0.0242675	0.0232108	0.944313	0.00694175	0.0487449	0.914773	0.022915	0.0623121	0.922503	0.0545175	0.0229799	0.556082	0.00033235	0.443586
1410	0.905666	0.0191785	0.0751554	0.970237	0.0182368	0.0115263	0.935478	0.0159732	0.0485483	0.662788	0.190144	0.147068	0.866001	0.0780635	0.0559351
1411	0.978349	0	0.021651	0.785172	0.0959827	0.118846	0.934302	0	0.0656982	0.862203	0	0.137797	0.695951	0.108791	0.195258
1412	0.868122	0.109588	0.0222897	0.962942	0.0028276	0.0342308	0.999673	3.89947e-05	0.000288119	0.747357	0.127235	0.125408	0.95586	0.000168811	0.0439717
1413	0.540854	0.0856165	0.37353	0.937535	0.015299	0.0471658	0.945929	0.00489681	0.0491738	0.929648	0.0532297	0.0171225	0.863279	0.05545	0.0812714
1414	0.868281	0.0690896	0.0626293	0.990088	0.00976939	0.000142826	0.976884	0.00995727	0.013159	0.76399	0.00970673	0.226304	0.887663	0.0351802	0.0771564
1415	0.903445	0.0361275	0.0604278	0.728506	0.0976849	0.173809	0.887179	0.0957951	0.0170261	0.859512	0.0231965	0.117292	0.928355	0.0447936	0.0268517
1416	0.832236	0.134761	0.0330034	0.950683	0.0302765	0.0190408	0.818099	0.0965912	0.0853096	0.975253	0.0243559	0.000390894	0.784919	0.143955	0.0711267
1417	0.586574	0	0.413426	0.957386	0.0426138	0	1	0	0	1	0	0	0.96465	0	0.0353496
1418	0.999929	0	7.14439e-05	0.844181	0.00107871	0.15474	1	0	0	0.895771	0.104229	0	1	0	0
1419	0.999372	0.000516188	0.000111953	0.838963	0	0.161037	0.979621	0.00913278	0.0112465	0.916379	0	0.0836212	1	0	0
1420	0.947544	0.00239326	0.0500625	0.783415	0.043972	0.172613	0.947422	0.0380541	0.0145239	0.946629	0.0150932	0.0382777	0.793735	0.0559329	0.150332
1421	0.860567	0.0536477	0.0857853	0.82076	0.178916	0.000324238	0.991945	0.0077625	0.000292625	0.97932	0.0206799	0	0.669243	0.135208	0.195549
1422	0.868797	0.000751848	0.130451	0.931924	0.0166908	0.0513848	0.926901	0.0560259	0.0170728	0.927434	0.0309283	0.041638	0.59841	0.00676779	0.394822
1423	0.109061	0.783237	0.107703	0.147652	0.792648	0.0596995	0.0295354	0.680094	0.290371	0.0291529	0.824953	0.145894	0.166146	0.799131	0.0347229
1424	0.780742	0.166793	0.0524646	0.919421	0.0319683	0.0486112	0.848198	0.150764	0.00103788	0.719518	0.139836	0.140646	0.920097	0.0420863	0.0378166
1425	0.937839	0	0.0621612	0.900553	0.0811058	0.0183414	0.949054	0.012491	0.0384551	0.67903	0.170489	0.150481	0.905063	0.0128398	0.0820968
1426	0.891937	0.0317114	0.0763519	0.921606	0.03436	0.0440344	0.758079	0.0538114	0.188109	0.947661	0.0143568	0.0379826	0.832765	0.0594493	0.107786
1427	0.911007	0.0283866	0.0606063	0.681994	0.149125	0.168881	0.900729	0.0682013	0.0310701	0.946272	0.0426343	0.0110936	0.880711	0.0721037	0.047185
1428	0.859906	0.0273305	0.112763	0.705854	0.0830254	0.211121	0.880736	0.000667252	0.118596	0.92288	0.0771197	0	0.850172	0.0428661	0.106962
1429	0.99198	0.00130763	0.00671196	0.965677	0.0115307	0.0227923	0.676442	0.283434	0.0401237	0.937612	0.0620205	0.000367205	0.986734	0.0128007	0.000465279
1430	0.881809	0.0352271	0.0829642	0.932742	0.0467691	0.0204893	0.738372	0.0396921	0.221936	0.914177	0.045228	0.0405947	0.899721	0.0470958	0.0531831
1431	0.837981	0.0964939	0.0655255	0.872593	0.079094	0.0483127	0.83159	0	0.16841	0.84513	0.0746971	0.0801726	0.546695	0.142103	0.311203
1432	0.920134	0.0127615	0.0671046	0.930034	0.0114211	0.0585447	0.699979	0.0577913	0.242229	0.848618	0.0983805	0.0530012	0.821677	0.0467184	0.131604
1433	0.905295	0.0810691	0.0136364	0.936842	0.035831	0.0273275	0.793676	0.0931241	0.1132	0.968127	0.0308845	0.000988733	0.80152	0.0537358	0.144744
1434	0.886728	0.0458317	0.0674404	0.708252	0.0520732	0.239675	0.981017	6.29659e-05	0.0189195	0.980831	0.0182692	0.000899524	0.991898	0.00810188	0
1435	0.944406	0.00364741	0.0519467	0.912965	6.32148e-05	0.0869715	0.964651	0.00922382	0.0261248	0.944425	0.0407276	0.0148476	0.609269	0.0358311	0.3549
1436	0.965327	0.00184053	0.0328327	0.804654	0.030624	0.164722	0.995799	6.58412e-05	0.00413507	0.967408	0.0325921	0	0.886702	0	0.113298
1437	0.913362	0.0245074	0.0621306	0.779406	0.0032261	0.217367	0.919954	0.0293508	0.0506953	0.812788	0.187212	0	0.873851	0.0695495	0.0565993
1438	0.571704	0.0221518	0.406144	0.93193	0.010534	0.0575357	0.953307	0.0268211	0.0198723	0.921775	0.0224041	0.0558205	0.893551	0.0373118	0.0691376
1439	0.801442	0.125901	0.0726569	0.868089	0.059553	0.072358	0.643135	0.228002	0.128864	0.943665	0.045053	0.0112824	0.944516	0.043563	0.0119212
1440	0.957557	0.0269865	0.0154562	0.881294	0.0541213	0.064585	0.755834	0.110548	0.133618	0.825199	0.174801	0	0.670909	0.148249	0.180841
1441	0.952383	0.0073065	0.0403105	0.926189	0.000488393	0.0733225	0.893347	0.00690654	0.0997464	0.950545	0.0339723	0.0154827	0.596046	0.135458	0.268496
1442	0.877939	0.0093161	0.112745	0.970532	0.00970081	0.0197667	0.978938	0.0182528	0.00280967	0.566001	0.40301	0.0309891	0.618251	0.327234	0.0545154
1443	0.915794	0.0777424	0.00646343	0.9461	0.0156451	0.0382548	0.824218	0.112699	0.0630828	0.938965	0.0506494	0.0103857	0.613175	0.36576	0.0210654
1444	0.834636	0.0836547	0.0817096	0.874905	0.0017934	0.123302	0.955477	0.0318061	0.0127167	0.616769	0.199858	0.183373	0.655455	0.183959	0.160586
1445	0.914312	0.0247332	0.0609544	0.756149	0.10094	0.142911	0.992018	0.0023384	0.00564403	0.972948	0.0100104	0.0170415	0.829135	0.141661	0.0292039
1446	0.229114	0.694461	0.0764258	0.110848	0.785211	0.103942	0.190022	0.622485	0.187493	0.0799013	0.627524	0.292574	0.161386	0.758369	0.0802447
1447	0.561212	0.438788	0	0.821079	0	0.178921	0.999895	0.000105034	0	0.977198	0.0228019	0	1	0	0
1448	0.888986	0.0313763	0.0796379	0.929067	0.0250349	0.0458978	0.849062	0.0121935	0.138744	0.903764	0.0613037	0.0349325	0.633529	0.163234	0.203237
1449	0.750002	0.00911612	0.240882	0.941438	0.0432824	0.0152794	0.956504	0.0303187	0.0131774	0.803812	0.048131	0.148057	0.89036	0.00123496	0.108405
1450	0.894488	0.0315488	0.0739635	0.930262	0.0286393	0.041099	0.832648	0.073119	0.0942332	0.625013	0.253157	0.12183	0.861279	0.0600635	0.0786576
1451	0.778456	0.0571377	0.164406	0.953722	0.0228872	0.0233909	0.883798	0.0563262	0.0598754	0.652085	0.183744	0.164171	0.687741	0.11628	0.195979
1452	0.999726	0	0.000273861	0.815839	0	0.184161	0.976469	0.000687049	0.0228437	0.993567	0.00643324	0	0.928063	0.0125804	0.0593571
1453	0.922332	0.0168979	0.0607705	0.909858	0.0500976	0.0400448	0.739135	0.0392903	0.221575	0.947865	0.0294657	0.0226694	0.91945	0.0309187	0.0496313
1454	0.937938	0.00272332	0.0593389	0.855995	0.0496415	0.0943636	0.671632	0.328368	0	0.810783	0.154635	0.0345822	0.969551	0.0122803	0.0181691
1455	0.92418	0.0340786	0.0417412	0.910307	0.0866587	0.00303383	0.991773	0.00814333	8.35672e-05	0.946763	0.000113474	0.053123	0.658836	0.000448451	0.340716
1456	0.761253	0	0.238747	0.969827	0.00322586	0.0269467	0.855288	0.0749747	0.0697374	0.941392	0.0586075	0	0.906103	0.0350389	0.0588586
1457	0.609657	0	0.390343	0.96017	0.010497	0.0293335	0.988397	0.00335076	0.00825256	0.953648	0.0214882	0.0248635	0.943567	0.0132122	0.0432212
1458	0.954114	0.0409164	0.00496952	0.769835	0.167293	0.0628717	0.901411	0.0917587	0.00683039	0.934999	0.0591109	0.00588997	0.707042	0.292958	0
1459	0.967165	0.0178447	0.0149898	0.945901	0.0295556	0.0245434	0.999414	6.9858e-05	0.000516158	0.772027	0.0496429	0.17833	0.92886	0.0530806	0.0180589
1460	0.811732	0.104488	0.0837801	0.90056	0.0606141	0.0388256	0.697737	0.116715	0.185547	0.827119	0.120985	0.0518963	0.885586	0.0548712	0.0595431
1461	0.861314	0.00147179	0.137214	0.940218	0.000166235	0.0596157	0.991624	0.00279085	0.00558476	0.975402	0.0202228	0.00437516	0.595202	0.301422	0.103376
1462	0.701649	0.237264	0.0610868	0.98967	0.00392774	0.00640264	0.831509	0.163616	0.00487462	0.85077	0.125343	0.0238875	0.963588	0.029458	0.00695427
1463	0.888063	0.0464722	0.0654651	0.919529	0.0125722	0.0678991	0.750768	0.0614989	0.187733	0.971283	0.0177489	0.0109678	0.906547	0.0571827	0.0362699
1464	0.794545	0	0.205455	0.671605	0.063093	0.265302	0.98762	0.00724712	0.00513256	0.962051	0.00998819	0.0279603	0.961804	0	0.0381959
1465	0.816768	0.0732814	0.109951	0.935851	0.0427515	0.0213971	0.856207	0.0685855	0.0752079	0.761392	0.050607	0.188	0.888887	0.0751061	0.0360071
1466	0.900631	0.0377251	0.0616442	0.920913	0.0294252	0.0496618	0.951905	0.000722801	0.0473726	0.68217	0.2013	0.116531	0.925249	0.035942	0.0388092
1467	0.941171	0.0198477	0.0389811	0.714653	0.107236	0.17811	0.877823	0	0.122177	0.912791	0.062199	0.0250105	0.948587	0.0001933	0.05122
1468	0.648804	0	0.351196	0.945677	0.0398772	0.0144454	1	0	0	0.967306	0.0326939	0	0.939334	0.0230176	0.0376489
1469	0.981067	0.000137558	0.0187956	0.891263	0.00914603	0.0995906	0.999113	0.000887095	0	0.917319	0.0477451	0.0349356	0.722718	0.124649	0.152633
1470	0.995751	9.96464e-05	0.00414946	0.769621	0.0851392	0.14524	0.86864	0.0869341	0.0444263	0.936968	0.0600465	0.00298504	0.867724	0.0628973	0.069379
1471	0.0719959	0.848687	0.0793171	0	0.944877	0.0551232	0	0.826503	0.173497	0	0.718611	0.281389	0	1	0
1472	0.969444	0	0.030556	0.839057	0.0396952	0.121248	0.999885	0	0.000114563	0.999883	0.000117431	0	0.790148	0.146386	0.0634666
1473	0.915142	0.00091214	0.0839455	0.952857	0.00651064	0.0406328	0.681477	0.261036	0.0574871	0.761884	0.171813	0.0663029	0.929902	0.00569662	0.0644018
1474	0.816401	0	0.183599	0.952223	0.0476436	0.000133443	0.902945	0	0.0970554	0.833613	0.166	0.000386136	0.893131	0	0.106869
1475	0.697952	0	0.302048	0.960854	0.000203604	0.0389425	0.977156	0.0211297	0.0017139	0.881832	0.0994782	0.0186895	0.946968	0.0169311	0.0361004
1476	0.90136	0.0269021	0.0717378	0.916438	0.00753032	0.076032	0.779044	0.120043	0.100913	0.920919	0.0115852	0.0674961	0.65429	0.209007	0.136703
1477	0.936626	0	0.0633742	0.996498	0.00350169	0	0.930594	0.0694057	0	0.723037	0.276963	0	0.938664	0.0613365	0
1478	0.826199	0.123364	0.0504374	0.922993	0.0286527	0.0483541	0.823724	0.0095597	0.166716	0.945898	0.0265156	0.0275863	0.827953	0.070048	0.101999
1479	0.654446	0.00352016	0.342034	0.960716	0.0392838	0	0.99892	0.00107973	0	0.956365	0	0.043635	0.967661	0.00156772	0.030771
1480	0.778597	0.0651978	0.156205	0.969427	0.0153357	0.0152377	0.887926	0.105958	0.00611629	0.985235	0.0102225	0.00454285	0.879976	0.000380973	0.119643
1481	0.936626	0	0.0633742	0.813586	0	0.186414	0.981886	0.0052308	0.0128829	0.898745	0.101255	0	0.898607	0.0293595	0.0720331
1482	0.99059	0.00526923	0.00414123	0.999848	0.000118446	3.35789e-05	0.998522	0.00147762	0	0.710313	0.160052	0.129635	0.929602	0.0455583	0.0248392
1483	0.52776	0.281703	0.190537	0.941117	0.0469754	0.0119076	0.879606	0.0748073	0.0455871	0.918874	0.038761	0.0423648	0.916574	0.0513451	0.0320812
1484	0.164648	0.729336	0.106016	0.0405143	0.825107	0.134379	0.131134	0.65456	0.214306	0.142011	0.635208	0.222781	0.399302	0.545648	0.0550494
1485	0.943572	0.000652703	0.0557752	0.800178	0.059815	0.140007	0.921006	0.0789942	0	0.849142	0.0409366	0.109922	0.911212	0.0366949	0.0520931
1486	0.968489	0	0.0315112	0.876555	0	0.123445	0.951189	0	0.0488108	0.879726	0.0715175	0.0487562	0.736135	0	0.263865
1487	0.814583	0.0629815	0.122436	0.793341	0.000284711	0.206374	0.970837	0.0129383	0.0162252	0.840882	0.0518828	0.107235	0.899181	9.56947e-05	0.100723
1488	0.76071	0.0413067	0.197984	0.950273	0.0126314	0.0370953	0.975552	0.0235139	0.000934066	0.842599	0.0159809	0.14142	0.89181	0.0268778	0.0813118
1489	0.82527	0	0.17473	0.998756	0	0.00124446	0.999559	0.00044112	0	0.975535	0.0244647	0	0.684362	0.315638	0
1490	0.94866	0.00160131	0.0497383	0.944364	0.0258462	0.0297898	0.769125	0.0838423	0.147033	0.980299	0.0121009	0.00760017	0.91296	0.0419406	0.0450998
1491	0.597497	0.000661003	0.401842	0.75517	0.0233522	0.221478	0.923179	0.0344264	0.0423942	0.962342	0.0318034	0.00585436	0.983926	0.0160735	0
1492	0.556748	0.104214	0.339037	0.708804	0.0963083	0.194888	0.996621	0.00337864	0	1	0	0	1	0	0
1493	0.991625	0.000204739	0.00817047	0.933282	0.000775459	0.0659428	0.960376	0	0.0396242	0.999628	0.000229299	0.000142863	0.690334	0.0837415	0.225924
1494	0.893	0.0250139	0.081986	0.690251	0.0727371	0.237012	0.87746	0.0421439	0.0803964	0.860647	0.0510711	0.0882823	0.820509	0.0860462	0.0934449
1495	0.949569	0.0110155	0.0394151	0.966015	0.0239226	0.010062	0.805017	0.02983	0.165153	0.956691	0.0229466	0.0203626	0.892652	0.0239767	0.0833716
1496	0.949721	0.000551951	0.0497274	0.892722	0.080902	0.0263758	0.786354	0.213646	0	0.929159	0.0708409	0	0.776448	0.036515	0.187037
1497	0.914419	0.0354113	0.0501693	0.677831	0.164402	0.157768	0.798302	0.149936	0.0517619	0.848005	0.089921	0.0620741	0.929573	0.0197257	0.0507012
1498	0.979515	0	0.0204853	0.887476	0.0311858	0.0813379	0.981696	0.0183043	0	0.836418	0.0414627	0.122119	0.914984	0.0640598	0.020956
1499	0.902007	0.0172893	0.0807041	0.720674	0.0620641	0.217262	0.810209	0.0196535	0.170138	0.951751	0.019253	0.0289959	0.946328	0.0483944	0.00527711
1500	0.985249	0.0128071	0.00194437	0.900583	0.0168781	0.0825392	1	0	0	0.991621	0.00837894	0	0.693926	0.306074	0
1501	0.942599	0	0.0574005	0.825873	0.174127	0	0.956094	0	0.0439057	0.891971	0.108029	0	0.733061	0.134723	0.132216
1502	0.973723	0	0.0262769	0.951755	0	0.0482447	0.983252	2.57671e-05	0.0167221	0.970677	6.63993e-05	0.0292564	0.630486	0.0337404	0.335774
1503	0.90053	0.0232121	0.0762576	0.78567	0.0686787	0.145651	0.962842	0.0371576	0	0.886236	0.0565414	0.0572223	0.968973	0.0138683	0.0171592
1504	0.991187	0.000129981	0.00868277	0.96998	0.0293603	0.000660144	0.978242	0	0.0217579	0.999879	0.000121129	0	0.664174	0	0.335826
1505	0.865496	0.00146745	0.133036	1	0	0	0.987722	0.0122777	0	0.851611	0.0447744	0.103615	0.995566	0	0.00443364
1506	0.94004	0.00203393	0.0579257	0.942122	0.0294412	0.0284369	0.92284	0.0510694	0.0260907	0.760212	0.0401944	0.199593	0.940686	0.044261	0.0150526
1507	0.90517	0.0429514	0.0518783	0.884406	0.0253489	0.0902452	0.891709	0.0153499	0.0929409	0.702674	0.101709	0.195616	0.928718	0.037439	0.0338426
1508	0.854019	0.0451537	0.100827	0.781678	0.0648496	0.153473	0.893244	0.0704394	0.0363163	0.826114	0.00767282	0.166213	0.924688	0.0181908	0.0571215
1509	0.72277	0	0.27723	0.911516	0.0788445	0.00963937	0.85087	0.14913	0	0.991122	0.00738268	0.0014949	0.976082	0.0239181	0
1510	0.930917	0	0.0690835	0.984955	0	0.0150453	0.782289	0.145862	0.0718485	0.93916	0.06084	0	0.91211	0.00812746	0.0797624
1511	0.814094	0.0818048	0.104101	0.990982	0	0.00901834	1	0	0	0.834655	0.165345	0	0.99895	0.000330047	0.000719791
1512	0.880749	0.059618	0.0596327	0.923219	0.034318	0.0424626	0.733273	0.0846724	0.182055	0.909849	0.0263313	0.0638196	0.862336	0.0614075	0.0762563
1513	0.421656	0.572338	0.00600635	0.574019	0.42359	0.00239133	0.815063	0.162854	0.0220833	0.857398	0.142602	0	0.958263	0.0417365	0
1514	0.931569	0.00866036	0.0597702	0.912667	0.0221844	0.0651487	0.921891	0.0512987	0.0268107	0.730623	0.0992045	0.170173	0.931605	0.0376894	0.030706
1515	0.80365	0.0166112	0.179739	0.948831	0.0235049	0.0276642	0.822703	0.0634815	0.113816	0.903828	0.0774207	0.0187517	0.957533	0.0337106	0.00875655
1516	0.801221	0	0.198779	0.960007	0	0.0399934	0.930594	0.0694057	0	0.85691	0.0214538	0.121636	0.945708	0.0205989	0.0336928
1517	0.844874	0.0876223	0.0675038	0.958638	0.0384829	0.00287924	0.910312	0.0399525	0.0497352	0.677989	0.155336	0.166675	0.711969	0.19679	0.091241
1518	0.83418	0.137227	0.0285932	0.998542	0.000342328	0.00111606	0.867248	0	0.132752	1	0	0	1	0	0
1519	0.864078	0.100525	0.0353972	0.945755	0.032382	0.0218631	0.703925	0.149673	0.146402	0.824753	0.103174	0.0720731	0.868349	0.0612013	0.0704493
1520	0.671499	0.0299271	0.298574	0.97987	0.0201298	0	0.997731	0.00226869	0	0.932746	0.0541598	0.0130946	0.95794	0.0201202	0.0219398
1521	0.959496	0	0.0405044	0.835914	3.64893e-05	0.16405	1	0	0	0.916379	0	0.0836212	0.925788	0	0.074212
1522	0.892123	0.0161193	0.091758	0.786532	0.0635031	0.149965	0.778227	0.167444	0.0543288	0.915204	0.0641008	0.020695	0.754462	0.142953	0.102585
1523	0.720513	0.0702026	0.209284	0.88226	0.0128895	0.104851	0.987901	6.03438e-05	0.0120382	0.876041	1.68714e-05	0.123942	0.908552	0.000490382	0.0909577
1524	0.929163	0.00924702	0.0615903	0.758295	0.0713953	0.17031	0.85813	0.0528382	0.0890323	0.792223	0.0774121	0.130365	0.685108	0.114773	0.200119
1525	0.846911	0	0.153089	0.943757	0.0108802	0.0453627	0.991616	0.00838387	0	0.891677	0.0249475	0.0833759	0.697152	0.201251	0.101597
1526	0.954286	0.00181341	0.0439005	0.852252	0.0384329	0.109315	0.982202	0.015197	0.00260097	0.852319	0.0513639	0.0963172	0.922921	0.0284787	0.0486003
1527	0.943787	0.0199876	0.0362253	0.916083	0.025167	0.0587497	0.764779	0.0476008	0.18762	0.946914	0.0163972	0.0366886	0.884915	0.0874155	0.0276692
1528	0.625232	0	0.374768	0.978851	0.0147415	0.00640803	0.990067	0.00993297	0	1	0	0	1	0	0
1529	0.984858	0.00462029	0.0105217	0.903688	0	0.0963122	0.813266	0	0.186734	0.972606	0.0273942	0	0.931521	0.0684785	0
1530	0.848758	0.0710467	0.0801957	0.969219	0.0107751	0.0200055	0.876776	0.0484139	0.0748096	0.941555	0.0331026	0.0253425	0.79418	0.0342339	0.171586
1531	0.726139	0.125057	0.148804	0.897996	0.0441762	0.0578279	0.831567	0.118555	0.0498771	0.738101	0.11523	0.146668	0.859146	0.0538108	0.0870433
1532	0.255166	0.668458	0.0763766	0.27443	0.677303	0.0482668	0.415619	0.441351	0.14303	0.388379	0.400516	0.211104	0.556127	0.422592	0.0212816
1533	0.894127	0	0.105873	0.921325	0.0259002	0.0527751	0.971031	0.0289687	0	0.790904	0.112867	0.0962286	0.968718	0.0118688	0.0194133
1534	0.719474	0.00158068	0.278945	0.895134	0.0735147	0.0313509	0.969219	0.0271782	0.00360251	0.871916	0.0970955	0.0309881	0.913012	0.0349348	0.0520534
1535	0.678594	0	0.321406	0.989568	0.010432	0	0.947027	0.0529735	0	0.941651	0.0583492	0	0.976082	0.0239181	0
1536	0.922891	0.0232491	0.0538594	0.848298	0.058555	0.0931474	0.990555	0.00928693	0.000158289	0.83014	0.126061	0.0437996	0.938808	0.0148937	0.0462983
1537	0.867573	0.0730668	0.0593606	0.765729	0.0605259	0.173745	0.709695	0.167344	0.122962	0.96263	0.0235977	0.0137718	0.962574	0.00118182	0.0362446
1538	0.902266	0.000740419	0.0969937	0.921536	0.0175289	0.0609348	0.977113	0.00117541	0.0217117	0.9999	9.95818e-05	0	0.613789	0.385265	0.000946189
1539	0.955945	0.00841927	0.0356356	0.990769	0.00918522	4.60704e-05	0.801858	0.0511463	0.146995	0.968178	0.0259255	0.00589597	0.966775	0.00863887	0.0245857
1540	0.854831	0.085042	0.060127	0.980962	0.00262636	0.0164114	0.818249	0.0766338	0.105117	0.991779	0.000129869	0.00809134	0.991422	0.00857767	0
1541	0.868244	0.069652	0.0621043	0.843764	0.130459	0.0257772	0.96387	0.0112324	0.0248978	0.772547	0.133458	0.0939951	0.907057	0.0825562	0.0103872
1542	0.841674	0.0278887	0.130437	0.909027	0.0365624	0.054411	0.809168	0.0527325	0.1381	0.981769	0.00583532	0.0123958	0.914268	0.030204	0.0555278
1543	0.625539	0.160574	0.213887	0.732087	0.230082	0.037831	0.980955	0.000687474	0.0183576	0.932858	0.0332677	0.033874	0.951928	0.0103349	0.037737
1544	0.912217	0.0474679	0.0403149	0.893439	0.0240562	0.0825048	0.895865	0.0042097	0.0999253	0.929328	0.0218797	0.0487927	0.657727	0	0.342273
1545	0.981276	0	0.0187242	0.826497	5.14036e-05	0.173452	0.998854	0.0011461	0	1	0	0	0.955837	0.00635962	0.037803
1546	0.890788	0.00684067	0.102371	0.656913	0.264156	0.0789307	0.732994	0.244864	0.0221417	0.762273	0.124461	0.113265	0.804298	0.167365	0.028337
1547	0.909887	0.0587118	0.0314008	0.919972	0.00930683	0.0707212	0.947864	0.0342115	0.0179245	0.781206	0.0389773	0.179817	0.919683	0.0253384	0.0549783
1548	0.627666	0.360987	0.0113467	0.859583	0	0.140417	0.995165	0.00483528	0	0.9415	0.0584998	0	0.943892	0.0538026	0.00230515
1549	0.932546	0.000850671	0.0666035	0.868937	0.0110738	0.119989	0.997306	0	0.00269401	0.900709	0.0294283	0.0698626	0.767081	0.125311	0.107607
1550	0.909299	0.0451067	0.0455946	0.943152	0.00484421	0.052004	0.95755	0.0422554	0.000194282	0.930672	0.0445736	0.0247546	0.603193	0.164502	0.232305
1551	0.900405	0.0268561	0.0727385	0.760917	0.0231266	0.215957	0.895167	0.0150483	0.0897847	0.861364	0.0915859	0.0470505	0.93492	0.013569	0.0515111
1552	0.960563	0.0152368	0.0242002	0.986674	0.00524004	0.0080855	0.755939	0.186599	0.0574622	0.958789	0.0220961	0.0191145	0.927744	0.0379537	0.0343026
1553	0.927679	0	0.0723212	0.999902	3.7429e-05	6.10132e-05	0.973234	0.000459405	0.0263065	0.811846	0.0919652	0.096189	0.983084	0.00633826	0.0105774
1554	0.910173	0.02903	0.0607973	0.783093	0.0531588	0.163748	0.992861	0.00701752	0.000121714	0.958762	0.0392186	0.00201897	0.999854	5.52438e-05	9.03598e-05
1555	0.777903	0.14924	0.0728572	0.882059	0.0960589	0.0218821	0.950653	0.0312113	0.0181355	0.858863	0.0692253	0.0719117	0.672118	0.152965	0.174917
1556	0.651069	0.102551	0.246381	0.931339	0.0283659	0.0402951	0.893769	0.0509474	0.0552836	0.839567	0.0716826	0.0887506	0.877517	0.0682911	0.054192
1557	0.713897	0.0261974	0.259906	0.906449	0.00891871	0.0846319	0.988549	0.00861854	0.00283266	0.920432	0.0182966	0.061271	0.948104	0.0156867	0.0362094
1558	0.806797	0.00417758	0.189025	0.760127	0.0442149	0.195658	0.927286	0.0727139	0	0.910206	0.00446008	0.0853335	0.984543	0.0124597	0.00299703
1559	0.950228	0.0276681	0.0221041	0.943134	0.0255254	0.0313403	0.860079	0.0708461	0.0690754	0.691284	0.153966	0.15475	0.887206	0.0338182	0.0789761
1560	0.966087	0.0241961	0.00971734	0.997905	0.0013574	0.000737571	1	0	0	0.814618	0.036711	0.148671	0.987896	0.0121038	0
1561	0.851142	0.022831	0.126027	0.886671	0.0368601	0.0764686	0.709888	0.147913	0.142199	0.926729	0.0427178	0.030553	0.928214	0.0478845	0.0239019
1562	0.796966	0.0776939	0.12534	0.834004	0.0619591	0.104037	0.774505	0.0271746	0.198321	0.973327	0.0181381	0.00853488	0.922611	0.0229165	0.0544729
1563	0.822853	0.112792	0.0643548	0.999823	8.48298e-05	9.21877e-05	0.994267	3.67102e-05	0.00569603	0.890183	0.000818701	0.108998	0.999862	0.000138033	0
1564	0.942607	0.0114307	0.0459625	0.97284	0.00791097	0.019249	0.788974	0.0829206	0.128106	0.833786	0.0168889	0.149325	0.97051	0.0165693	0.0129209
1565	0.909569	0.0377522	0.0526793	0.94019	0.00379629	0.0560142	0.945723	0.052588	0.00168851	0.726946	0.152711	0.120343	0.879708	0.0525723	0.0677192
1566	0.944544	0.000663589	0.054792	0.961161	0.00657152	0.0322677	0.944134	0.0466728	0.00919284	0.721891	0.238181	0.0399271	0.935944	0.0392763	0.0247793
1567	0.954355	0	0.045645	0.863288	0.0106061	0.126105	0.999254	0.000564595	0.000181374	0.97744	0.00963308	0.0129266	0.850172	0.0368067	0.113022
1568	0.875916	0.00219111	0.121893	0.840161	0.0418531	0.117986	0.80634	0.161921	0.0317389	0.745276	0.0581557	0.196568	0.878899	0.0584568	0.0626444
1569	0.959209	6.3548e-05	0.0407275	0.92957	0.0456045	0.0248259	0.993095	0.000661314	0.00624352	0.708897	0.284792	0.00631103	0.665168	0.228191	0.106641
1570	0.455748	0.430553	0.113699	0.542933	0.405852	0.051215	0.713226	0.242174	0.0445995	0.781033	0.127959	0.0910072	0.64817	0.268265	0.0835643
1571	0.896796	0.0354221	0.0677823	0.906638	0.0363685	0.056994	0.960123	0.0131683	0.0267088	0.973835	0.0120301	0.0141349	0.656136	0.0905547	0.253309
1572	0.904186	0.0416918	0.0541224	0.94834	0.00782571	0.043834	0.978788	0	0.0212125	0.721167	0.228052	0.0507808	0.867177	0.0508252	0.0819977
1573	0.746556	0.1347	0.118744	0.867667	0.033463	0.09887	0.975293	0.0138943	0.0108129	0.870091	0.0881461	0.041763	0.828021	0.0182686	0.15371
1574	0.918414	0.0430968	0.038489	0.92415	0.00860259	0.067247	0.730575	0.0491459	0.22028	0.883812	0.0363561	0.0798322	0.888519	0.0296767	0.0818044
1575	0.772832	0	0.227168	0.909897	0	0.0901026	0.990763	0.00923666	0	0.908555	0.090826	0.000618711	1	0	0
1576	0.99997	2.45564e-05	5.3259e-06	0.99384	0.00599414	0.000165611	0.956094	0	0.0439057	0.78997	0.0178001	0.19223	0.918199	0.0449994	0.0368018
1577	0.937349	0.00238911	0.0602623	0.735636	0.258502	0.00586275	0.925652	0.0730981	0.00125023	0.97887	0.0211298	0	0.948322	0.035016	0.0166616
1578	0.870201	0.0012039	0.128595	0.779547	0.220038	0.000415385	0.792789	0.205811	0.00140025	0.976593	0.0234066	0	0.881909	0.0258203	0.0922702
1579	0.870989	0.0708736	0.0581373	0.95796	0.0138306	0.0282092	0.794612	0.0908515	0.114536	0.909977	0.0583528	0.0316701	0.863186	0.0586407	0.0781735
1580	0.821878	0	0.178122	0.932429	0	0.0675713	0.988737	0.00766627	0.00359641	0.830904	0.156608	0.0124882	0.911136	0.049025	0.0398386
1581	0.711239	0.107173	0.181588	0.650393	0.147987	0.201621	0.642763	0.155282	0.201956	0.482746	0.129734	0.38752	0.507105	0.270841	0.222054
1582	0.905826	0.00441552	0.0897587	0.855662	0.0568239	0.0875145	0.971145	0.0253505	0.00350404	0.803966	0.0839123	0.112121	0.889694	0.0302548	0.0800515
1583	0.787511	0.0243685	0.188121	0.739273	0.0496253	0.211101	0.696301	0.247335	0.0563636	0.883833	0.0222937	0.0938729	0.942234	0.0162979	0.0414676
1584	0.930043	0.0129846	0.056972	0.891131	0.00323176	0.105638	0.960289	0.0338155	0.00589537	0.976174	0.00548305	0.0183433	0.727313	0.126322	0.146365
1585	0.927153	0.0271576	0.045689	0.833956	0.0331484	0.132896	0.695966	0.210717	0.0933173	0.848058	0.0965283	0.0554136	0.862174	0.0298402	0.107986
1586	0.874672	0.0570703	0.0682579	0.962055	0.0258446	0.0121009	0.801203	0.126083	0.072714	0.944878	0.0137922	0.0413295	0.887035	0.0592091	0.0537558
1587	0.404003	0.514422	0.0815743	0.447364	0.519666	0.0329695	0.601042	0.284001	0.114957	0.765298	0.164576	0.0701264	0.836077	0.0795795	0.0843434
1588	0.946329	0	0.0536713	0.958486	0.0304666	0.0110479	0.962965	0	0.0370353	0.81841	0.0287689	0.152821	0.987809	0.00862254	0.00356836
1589	0.976287	0.0136938	0.0100196	0.834011	0.0503549	0.115634	0.977754	0.000108732	0.0221377	0.943259	0.0567408	0	0.864201	0.0927539	0.0430447
1590	0.97719	0	0.0228096	0.92242	0.0163324	0.0612473	0.974255	0.0169693	0.00877538	0.999891	1.19714e-05	9.69627e-05	0.709885	0.176119	0.113997
1591	0.954314	0.000311098	0.0453751	0.958674	0.000756255	0.0405695	0.948093	0.0415141	0.010393	0.79775	0.0197476	0.182503	0.9413	0.0299738	0.0287267
1592	0.867293	0.0339324	0.0987749	0.939101	0.00834625	0.0525526	0.798676	0.000378604	0.200945	0.823034	0.0771982	0.0997675	0.895393	0.0428539	0.0617528
1593	0.924418	0.00239331	0.0731891	0.904335	0.0915213	0.00414415	0.982493	0.01157	0.00593658	0.808108	0.111015	0.0808775	0.674359	0.224735	0.100907
1594	0.725211	0	0.274789	0.81155	0.114071	0.0743792	0.96405	0.0359505	0	0.926901	0.0730993	0	0.976082	0.0239181	0
1595	0.890759	0	0.109241	0.87303	0.0736276	0.0533426	0.728379	0.271621	0	0.930789	0.0692113	0	0.989351	0.00404054	0.00660893
1596	0.907636	0.00602464	0.0863395	0.924646	0.0171822	0.0581721	0.943102	0.0501463	0.0067516	0.902114	0.0223174	0.0755687	0.640706	0.126036	0.233258
1597	1	0	0	0.809148	0.0796135	0.111239	0.990763	0.00923666	0	0.973673	0.0263273	0	0.994584	0.00541588	0
1598	0.931705	0	0.0682947	0.954285	0.0107307	0.0349844	0.85416	0.0477788	0.0980616	1	0	0	0.885607	0.0434021	0.070991
1599	0.949571	0.0210667	0.0293623	0.874793	0.000381602	0.124825	0.991771	0.00812564	0.000103158	0.88901	0.000109344	0.110881	0.871149	0.000181675	0.128669
1600	0.855473	0.0212375	0.12329	0.939783	0.0598244	0.000392699	0.986891	0	0.0131091	0.865922	0.10273	0.0313485	0.738056	0.159977	0.101967
1601	0.955958	0.000242532	0.0437995	0.820382	0.000706991	0.178911	0.970079	0.0298387	8.25725e-05	0.952259	0.0252323	0.022509	0.949222	0.0163331	0.034445
1602	0.93381	0.00569264	0.0604977	0.950376	0.0106731	0.0389514	0.969126	0.00643275	0.0244414	0.747871	0.0398129	0.212316	0.741545	0.169507	0.0889474
1603	0.740842	0.17264	0.0865176	0.933673	0.0663269	0	0.94673	0.0474983	0.00577173	0.974438	0.00629016	0.0192722	0.820471	0.0201994	0.159329
1604	0.660932	0.0934859	0.245582	0.907521	0.00101679	0.0914624	0.914983	0.0850168	0	0.98535	0.0128191	0.00183073	0.981067	0.00635177	0.0125812
1605	0.890069	0.0300815	0.0798496	0.890219	0.081491	0.0282898	0.907392	0.00309824	0.0895102	0.938809	0.0259322	0.0352589	0.725302	0.048741	0.225957
1606	0.806509	0.0595147	0.133976	0.906277	0.0935053	0.000217437	0.976084	0.0143427	0.00957327	0.828658	0.171342	0	0.843846	0.0792131	0.0769407
1607	0.971912	0.000425857	0.0276624	0.961878	0	0.0381219	0.853943	0.144096	0.00196074	0.933998	0.0331066	0.0328954	0.735203	0.0836278	0.181169
1608	1	0	0	0.879139	0	0.120861	1	0	0	0.943712	0.0562879	0	0.896203	0.0627449	0.0410517
1609	0.848283	0.0479589	0.103758	0.850302	0.0342577	0.11544	0.878597	0.0932677	0.0281352	0.817543	0.0152391	0.167218	0.969963	0.000176387	0.0298606
1610	0.923569	0.0254644	0.0509667	0.887087	0.00882313	0.104089	0.988781	0.00362682	0.0075926	0.982093	0.000393157	0.0175141	0.810272	0	0.189728
1611	0.834174	0.0633291	0.102497	0.968889	0.0311111	0	0.924837	0.0285901	0.0465732	0.921854	0.0353678	0.042778	0.753284	0.0637278	0.182988
1612	0.659667	0.290257	0.0500766	0.783647	0.213591	0.00276238	0.840314	0.158541	0.00114507	0.930528	0.0580973	0.0113749	0.761898	0.173935	0.0641668
1613	0.907495	0.0166538	0.0758509	0.764184	0.107413	0.128403	0.956988	0.0356871	0.00732446	0.989594	0.0104058	0	0.959816	0.00940781	0.0307759
1614	0.956844	0.000415404	0.042741	0.881487	0.0254164	0.0930967	0.968828	0.0170925	0.0140793	0.94075	0.0193828	0.0398668	0.741238	0.15355	0.105212
1615	0.880099	0.0470131	0.0728877	0.993799	0.00217447	0.00402669	0.910051	0.000240687	0.0897081	0.870597	0.029084	0.100319	0.712426	0.156634	0.13094
1616	0.902216	0.0272562	0.0705277	0.860916	0.0437598	0.0953242	0.966095	0.00133668	0.0325683	0.785683	0.119188	0.0951292	0.872995	0	0.127005
1617	0.956777	0.0300795	0.0131433	0.918383	3.3057e-05	0.081584	0.957302	0.0259826	0.0167151	0.817844	0.182156	0	0.976471	0.0161957	0.00733358
1618	0.943913	0.0223403	0.033747	0.81984	0.053032	0.127128	0.95033	0.0236474	0.0260222	0.917053	0.0829469	0	0.855295	0.0782651	0.0664399
1619	0.814534	0.114787	0.0706785	0.972918	0.01959	0.00749214	0.93127	0.0685753	0.000154948	0.924619	0.0575256	0.0178555	0.71454	0.197952	0.0875083
1620	0.861551	0	0.138449	0.789972	0.0118149	0.198213	0.731635	0.0981984	0.170167	0.738081	0.123372	0.138547	0.963899	0.0312997	0.00480093
1621	0.80516	0.117709	0.0771312	0.951581	0.017	0.031419	0.935459	0.0413359	0.0232048	0.944921	0.0227258	0.0323528	0.709653	0.131394	0.158953
1622	0.989415	0	0.0105849	0.929554	0.0044953	0.0659504	0.999978	0	2.2035e-05	0.936738	0.0554175	0.00784459	0.773682	0.0867991	0.139519
1623	0.845924	0.0239914	0.130084	0.972657	0.0273433	0	0.981696	0.0183043	0	0.836732	0.0716443	0.0916239	0.884714	0.0975563	0.0177299
1624	0.975794	0	0.024206	0.910825	4.44532e-05	0.0891301	0.972071	0.00162554	0.0263032	0.878277	0.0226879	0.0990351	0.741271	0.094275	0.164454
1625	0.881534	0.0521874	0.0662788	0.822736	0.148711	0.028553	0.801283	0.134252	0.0644648	0.876552	0.0888732	0.034575	0.650056	0.195869	0.154075
1626	0.981533	0.000131478	0.0183355	0.983832	0.0073644	0.00880349	0.977852	0.0221476	0	0.772882	0.221796	0.00532278	0.995926	0.00298829	0.00108618
1627	0.883844	0.0264353	0.0897205	0.943216	0.00682215	0.0499615	0.858356	0.0137367	0.127907	0.943071	0.0253599	0.0315694	0.823371	0.0888604	0.0877688
1628	0.721038	0	0.278962	0.958453	0	0.0415474	0.942303	0	0.0576965	0.899822	0.062488	0.03769	0.85961	0.0967166	0.0436735
1629	0.991019	0.00865894	0.000321574	0.870038	0	0.129962	0.99811	0	0.00189011	0.936682	0.0633178	0	0.910733	0.0892671	0
1630	0.904053	0.0265696	0.0693778	0.944758	0.021851	0.0333905	0.944986	0.0276457	0.0273679	0.805036	0.0334247	0.16154	0.954871	0.000245009	0.044884
1631	0.97321	0.00419114	0.0225988	0.962097	0.0162795	0.021623	0.997262	0.000659379	0.00207869	0.853883	0.0361519	0.109965	0.717104	0.0109186	0.271978
1632	0.771262	0.138562	0.0901756	0.884034	0.0168116	0.0991541	0.885046	0.0126453	0.102308	0.95946	0.0386501	0.00188962	0.793076	0.0925799	0.114344
1633	0.944896	0.00296552	0.0521387	0.825975	0	0.174025	0.882193	0.000499399	0.117308	0.813414	0.115831	0.0707549	0.921884	0.0175258	0.0605898
1634	0.844529	0.0549585	0.100513	0.974899	0.0109406	0.0141603	0.846694	0.0652933	0.0880124	0.919777	0.0591892	0.0210336	0.956517	0.0111025	0.0323804
1635	0.742338	0	0.257662	0.872462	0.127538	0	0.997675	0.00232527	0	0.999521	0.000479188	0	0.973786	0.0262144	0
1636	0.928553	0.0307833	0.0406637	0.835377	0.0672983	0.0973251	0.800048	0.0382904	0.161661	0.924511	0.0347474	0.0407419	0.870873	0.0222598	0.106867
1637	0.75356	0	0.24644	0.700267	0.0590576	0.240675	0.975742	0.0242577	0	0.988859	0.0111408	0	0.992423	0	0.00757653
1638	0.711285	0.151255	0.13746	0.837294	0.0885834	0.0741226	0.748214	0.163978	0.0878075	0.924811	0.0654451	0.00974343	0.923938	0.049858	0.0262042
1639	0.909127	0.0328907	0.0579823	0.90357	0.0766563	0.0197741	0.758803	0.153577	0.0876203	0.930105	0.0319405	0.0379548	0.982881	0.0136418	0.00347696
1640	0.939752	0.0464949	0.0137527	0.947848	0.0521005	5.11007e-05	0.77797	0.07938	0.14265	0.900932	0.030951	0.0681165	0.895829	0.0930406	0.0111301
1641	0.743728	0.0982052	0.158067	0.949136	0.0498838	0.000980553	0.907269	0.0334919	0.0592393	0.970792	0.029208	0	0.987867	7.12491e-05	0.0120618
1642	0.842161	0.0840864	0.0737529	0.932884	0.0421011	0.025015	0.892398	0.033172	0.0744295	0.809233	0.0563314	0.134436	0.92645	0.0601556	0.0133941
1643	0.978703	0.0114498	0.0098467	0.804442	0.0852154	0.110342	0.940325	0.0309847	0.0286901	0.901083	0.0421064	0.0568103	0.927099	0.0301015	0.0427998
1644	0.930161	0.0328688	0.0369697	0.954316	0.00634703	0.0393374	0.845246	0.044747	0.110007	0.938217	0.0481655	0.0136177	0.810531	0.0986087	0.0908605
1645	0.889067	0.00110828	0.109824	0.830556	0.0836028	0.085841	0.979674	0.0125858	0.00774016	0.869331	0.0697845	0.0608848	0.949583	0.00833734	0.0420799
1646	0.901716	0.00292755	0.0953566	0.818404	0.00119001	0.180406	0.966956	0.000653787	0.0323899	0.902999	0.0383254	0.0586752	0.935989	0.024323	0.0396875
1647	0.953542	0.00962624	0.0368322	0.947999	0.0209621	0.031039	0.758365	0.190553	0.0510818	0.946788	0.0496852	0.00352713	0.98797	0.00183054	0.0101998
1648	0.9264	0.0209262	0.0526742	0.958489	1.21923e-05	0.0414985	0.858293	0.0581387	0.0835686	0.974518	0.0150012	0.010481	0.854164	0.0382876	0.107549
1649	0.649101	0.296882	0.0540175	0.74425	0.117985	0.137765	0.771758	0.1588	0.0694421	0.973768	0.0240735	0.0021585	0.958021	0.0261868	0.0157918
1650	0.781577	0.0206934	0.19773	0.939307	0.000501927	0.0601907	0.999701	0	0.000299401	0.902469	0.0348269	0.0627037	0.926689	0.00995134	0.06336
1651	0.862387	0.00111451	0.136499	0.867594	0.0885481	0.0438582	0.985308	6.52632e-05	0.014627	0.886619	0.0357072	0.0776734	0.971888	0.00780073	0.0203116
1652	0.775065	0.108177	0.116758	0.90032	0.0577095	0.0419704	0.831406	0.0261442	0.14245	0.929961	0.0313728	0.0386665	0.945896	0.0321253	0.0219786
1653	0.883105	0.00866368	0.108232	0.96417	0.0145562	0.0212735	0.920757	0.0686721	0.0105707	0.746764	0.185092	0.0681436	0.83037	0.122085	0.0475451
1654	0.760436	0.18914	0.0504233	0.731679	0.155908	0.112413	0.882238	0.0872429	0.0305192	0.899286	0.0566416	0.0440725	0.743777	0.144332	0.111891
1655	0.861456	0	0.138544	0.778513	0	0.221487	1	0	0	0.999988	1.21272e-05	0	1	0	0
1656	0.986781	0.00327499	0.00994413	0.873015	0.0400144	0.0869702	0.927668	0.0723324	0	0.915299	0.0789405	0.00576019	0.799183	0.0620138	0.138804
1657	0.891433	0.0426431	0.0659238	0.963834	0.0271281	0.00903744	0.799088	0.0893626	0.11155	0.864059	0.090645	0.0452962	0.832524	0.082487	0.0849892
1658	0.852964	0.0405578	0.106478	0.892843	0.0345605	0.0725967	0.979811	0.00786082	0.0123277	0.915259	0.0440643	0.0406769	0.73113	0.151851	0.117019
1659	0.894198	0.0158472	0.0899551	0.890281	0.0399178	0.0698014	0.961115	0.00373256	0.0351523	0.850411	0.0294373	0.120151	0.996448	0.00243813	0.00111428
1660	0.806147	0.104403	0.08945	0.883588	0.0554103	0.0610015	0.742451	0.131688	0.125861	0.888502	0.0516302	0.0598678	0.911271	0.0451489	0.0435798
1661	0.995871	0.00404882	8.06443e-05	0.999912	8.83945e-05	0	0.98308	0.0169201	0	0.760192	0.239808	0	0.934775	0.0152706	0.0499549
1662	0.962334	0.0199716	0.0176943	0.928363	0.0238675	0.0477695	0.886119	0.113747	0.000134298	0.763256	0.223722	0.0130221	0.955168	0.0141106	0.030721
1663	0.933646	0.000960239	0.065394	0.738435	0.206317	0.0552475	0.855879	0.134688	0.00943287	0.894304	0.0563526	0.0493437	0.860589	0.124733	0.0146778
1664	0.987453	0	0.0125471	0.878997	0.000161505	0.120841	0.986938	0.0103806	0.00268178	0.916815	0.0632803	0.0199045	0.954857	0.0138241	0.0313191
1665	0.91183	0.0395628	0.0486073	0.763646	0.17114	0.0652133	0.974312	0.0163983	0.00928998	0.951931	0.0296965	0.0183728	0.921548	0.0671437	0.0113084
1666	0.897722	0.0199429	0.0823352	0.910109	0.000946381	0.0889447	0.825303	0	0.174697	0.94339	0.0566097	0	0.896916	0.0438791	0.0592048
1667	0.97929	0.0103006	0.0104097	0.941796	0	0.0582042	0.889593	0.0151515	0.0952555	0.942571	0.0568985	0.000530934	0.779555	0.127788	0.0926572
1668	0.961663	0.000975652	0.0373613	0.919787	0.024291	0.0559224	0.950703	0.0252749	0.0240224	0.811886	0.0642957	0.123818	0.925893	0.0608268	0.0132807
1669	0.852815	0	0.147185	0.968061	0.0319387	0	0.889552	0.1042	0.00624764	0.991612	0	0.00838778	0.94108	0.0436171	0.0153031
1670	0.925084	0.0354011	0.0395148	0.930929	0.0287032	0.0403678	0.752588	0.090411	0.157001	0.888055	0.0650579	0.0468871	0.912333	0.0340321	0.053635
1671	0.910535	0.0203255	0.0691396	0.941515	0.0177694	0.0407161	0.988998	0	0.0110025	0.795985	0.161289	0.0427265	0.9205	0.0245578	0.0549418
1672	0.915909	0.037897	0.0461936	0.914259	0.0308453	0.0548953	0.92423	0.0388509	0.036919	0.767975	0.0911976	0.140828	0.946587	0.0041593	0.0492538
1673	0.701805	0.116222	0.181973	0.945632	0.0339955	0.0203725	0.929163	0.0349412	0.0358953	0.98153	0.0144522	0.00401793	0.941805	0.0459694	0.012226
1674	0.903227	0.0741422	0.022631	0.937253	0.032966	0.0297814	0.839062	0.0301929	0.130745	0.846874	0.124636	0.0284899	0.77573	0.077022	0.147248
1675	0.950508	0.0012565	0.0482351	0.931351	0.0442602	0.0243883	0.909287	0.0891663	0.00154653	0.761054	0.0665246	0.172421	0.659667	0.244489	0.095844
1676	0.854785	0.013652	0.131563	0.972909	0.0102363	0.0168545	0.927947	0.00768981	0.0643635	0.959224	0.00925125	0.0315246	0.823498	0.117573	0.0589288
1677	0.757205	0.00148105	0.241314	0.924051	0.00744925	0.0684993	0.961086	0.00839868	0.0305156	0.899769	0.0701641	0.0300668	0.890071	0.0228933	0.0870355
1678	0.816988	0.145356	0.0376555	0.949681	0.0306651	0.019654	0.999629	0.000192897	0.000178156	0.835104	0.0766921	0.0882042	0.87298	0.0426032	0.0844166
1679	0.978602	0.00759626	0.0138021	0.845239	0.129503	0.025258	0.992677	0.00013643	0.00718692	0.919017	0.0233451	0.0576376	0.950755	0.014566	0.0346785
1680	0.954979	0.0176817	0.0273394	0.862777	0.0663647	0.0708587	0.778959	0.211101	0.00993999	0.970303	0.0226113	0.00708564	0.957074	0.0392229	0.00370286
1681	0.931066	0.000140628	0.068793	0.978103	0.0130917	0.00880541	0.966017	0.0269462	0.00703663	0.943783	0.0379076	0.0183096	0.753838	0	0.246162
1682	0.895376	0.0034646	0.10116	0.810012	0.0232151	0.166773	0.901675	0.0712227	0.0271025	0.911412	0.0299712	0.0586166	0.814058	0.0971373	0.0888044
1683	0.901178	0.019872	0.07895	0.927897	0.0670757	0.00502715	0.999823	5.12149e-05	0.000126137	0.883169	0.0139489	0.102882	0.875262	0.124565	0.000172812
1684	0.92423	0.0166107	0.0591596	0.800242	0.0497271	0.150031	0.864067	0.0290301	0.106903	0.809169	0.0303249	0.160507	0.87999	0.0323041	0.0877059
1685	0.999962	0	3.76864e-05	0.931153	0.0261765	0.0426705	0.999961	3.92522e-05	0	0.875695	0.0443964	0.0799087	0.958721	0.0156618	0.0256173
1686	0.74721	0	0.25279	0.995337	0.00466347	0	0.984923	0	0.0150765	0.961022	0.0389779	0	0.953281	0.0467188	0
1687	0.894367	0.0476795	0.0579531	0.928889	0.0580822	0.0130283	0.971982	0.000143266	0.027875	0.998235	0.0017647	0	0.740198	0.187602	0.0722004
1688	0.885431	0.000992743	0.113576	0.782803	0.0337594	0.183438	0.89797	0.0951569	0.00687276	0.960507	0.032631	0.00686212	0.971142	0.0201575	0.00870061
1689	0.999962	0	3.82979e-05	0.999659	3.16468e-05	0.000309526	1	0	0	0.845663	0	0.154337	0.953281	0.0467188	0
1690	0.812	0.13394	0.0540595	0.863317	0.0905253	0.0461575	0.747393	0.195773	0.0568342	0.919695	0.0409823	0.0393223	0.857351	0.0863603	0.0562886
1691	0.0419607	0.862999	0.0950406	0.0626353	0.879959	0.0574058	0	0.803505	0.196495	0.0370241	0.959597	0.00337852	0.0239941	0.976006	0
1692	0.974141	0.0123991	0.0134598	0.951625	0.0105949	0.0377798	0.990901	0.00909923	0	0.856214	0.0488424	0.094944	0.985396	0	0.0146038
1693	0.74721	0	0.25279	0.995005	0.00499491	0	0.990524	0	0.00947641	0.965769	0.0184134	0.0158179	0.973563	0.0227204	0.00371627
1694	0.891467	0.0257818	0.0827514	0.831953	0.00692159	0.161125	0.9961	0.0038997	0	0.985201	0.0147994	0	0.944916	0.00426753	0.050816
1695	0.915028	0.0536608	0.0313109	0.793782	0.161112	0.0451055	0.92244	0.000781791	0.0767779	0.990562	0.00514135	0.00429644	0.942403	0.0556596	0.00193702
1696	0.715234	0.0678668	0.216899	0.960098	0.0160346	0.0238674	0.923035	0.0335646	0.0434007	0.948831	0.0259808	0.0251887	0.965127	0.0140953	0.0207779
1697	0.916803	0.0216853	0.0615114	0.815024	0.0508169	0.134159	0.89441	0.0331371	0.0724533	0.92248	0.0196014	0.057919	0.804445	0.0535238	0.142031
1698	0.876268	0.0321778	0.0915543	0.907365	0.0111361	0.081499	0.774154	0.043524	0.182322	0.914805	0.0257361	0.0594588	0.912664	0.0423358	0.045
1699	0.720572	0.0931833	0.186244	0.858993	0.0934255	0.047582	0.978535	0.0127878	0.00867721	0.917786	0.0518039	0.03041	0.930719	0.0371006	0.03218
1700	0.925107	0.000218698	0.0746742	0.835336	0.107181	0.0574825	0.812738	0.0934651	0.0937967	0.964244	0.027337	0.00841921	0.884413	0.0637032	0.0518836
1701	0.773529	0.133769	0.0927019	0.934677	0.0226687	0.0426538	0.937288	0.059503	0.00320953	0.888232	0.00354822	0.10822	0.941189	0.00272092	0.0560904
1702	0.85661	0.0540812	0.0893089	0.952262	0.02977	0.0179685	0.998732	8.53726e-05	0.00118273	0.952771	0.0156134	0.0316153	0.815155	0.0468972	0.137947
1703	0.800116	0.0626109	0.137273	0.892381	0.0146783	0.0929403	0.965357	0.0182508	0.0163922	0.872458	0.0132191	0.114323	0.891698	0.0450363	0.0632653
1704	0.996628	0	0.0033717	1	0	0	0.861529	0	0.138471	1	0	0	1	0	0
1705	0.967277	0.0143697	0.0183532	0.959997	0.0131189	0.0268842	0.803916	0.0723021	0.123782	0.928742	0.05822	0.0130384	0.959915	0.0176415	0.0224431
1706	0.827281	0.122304	0.0504149	0.899645	0.0612718	0.039083	0.873876	0.0330513	0.0930727	0.967152	0.0138294	0.0190181	0.849135	0.0525459	0.0983195
1707	0.955562	0.000281856	0.0441564	0.825247	0.172576	0.00217654	0.954503	0	0.0454967	0.997247	0.00248183	0.000271643	0.957595	2.52042e-05	0.0423797
1708	0.891013	0	0.108987	0.812778	0.0231247	0.164098	0.95361	0.00998469	0.0364051	0.999344	0.00065586	0	0.965375	0.000101964	0.0345232
1709	0.874121	0.0225132	0.103366	0.953064	0.000765499	0.0461703	0.990056	0.00263716	0.00730692	0.887249	0.0479809	0.0647704	0.994192	0.003195	0.00261296
1710	0.768928	0.0613369	0.169735	0.933862	0.00207167	0.0640658	0.814628	0.130219	0.0551529	0.874034	0.0687627	0.0572028	0.877315	0.0483703	0.0743144
1711	0.87963	0.0407096	0.0796603	0.965716	0.0260133	0.00827049	0.994634	0.00335066	0.0020151	0.842599	0.123038	0.0343636	0.933658	0.0141917	0.0521505
1712	0.688823	0.237248	0.0739288	0.586021	0.352475	0.0615043	0.631321	0.246589	0.12209	0.725141	0.174615	0.100244	0.611753	0.291831	0.0964162
1713	0.810262	0.035748	0.15399	0.879033	0.0691086	0.0518589	0.949113	0.0437242	0.00716301	0.8461	0.0808876	0.0730121	0.893829	0.070207	0.0359639
1714	0.858433	0.0251931	0.116374	0.867756	0.0702486	0.0619952	0.759249	0.108116	0.132635	0.91847	0.0564421	0.0250879	0.920353	0.0430034	0.0366438
1715	0.717998	0.0908643	0.191138	0.759379	0.108865	0.131756	0.693341	0.135891	0.170767	0.89929	0.0319972	0.0687128	0.896894	0.0436371	0.0594686
1716	0.865441	0.000113419	0.134445	0.948605	0.00335401	0.0480413	0.984031	0.0158334	0.000135214	0.88715	0.0440073	0.0688428	0.963062	0.01674	0.0201979
1717	0.937791	0	0.0622088	0.986139	0.0138611	0	0.830024	0.169976	0	0.960157	0.0252407	0.0146027	0.979864	0.000686022	0.0194497
1718	0.911978	0.00657337	0.0814488	0.842209	0.139218	0.0185732	0.92818	0.0662495	0.00557078	0.819488	0.0844772	0.096035	0.777371	0.0792739	0.143355
1719	0.948621	0.0240763	0.0273024	0.836058	0.0154091	0.148533	0.902482	0.0183705	0.0791475	0.945004	0.0207129	0.0342828	0.888099	0.100419	0.0114824
1720	0.95131	0.00931365	0.0393768	0.999001	8.96929e-05	0.000909744	0.944909	0.0114568	0.0436344	0.851271	0.000594772	0.148134	0.900346	0.0538623	0.0457922
1721	0.945496	0.0141039	0.0404004	0.866879	0.0492564	0.0838641	0.894222	0.0477181	0.0580601	0.9727	0.0218199	0.00548043	0.831937	0.0854503	0.0826127
1722	0.923202	0.00886198	0.0679362	0.837271	0.0859927	0.0767366	0.745515	0.236697	0.0177872	0.86315	0.0393892	0.0974605	0.821704	0.0975922	0.0807037
1723	0.933872	0.0424976	0.0236302	0.863344	0.119855	0.0168008	0.8534	0.00861906	0.137981	0.908408	0.0880534	0.00353815	0.950604	0.0336936	0.0157021
1724	0.96058	0.00455624	0.0348634	0.916468	0.0329209	0.0506114	0.756041	0.109977	0.133982	0.869674	0.0727244	0.057602	0.871812	0.0536848	0.0745035
1725	0.969391	0	0.0306092	0.842897	0.118477	0.0386261	0.981696	0.0183043	0	0.898745	0.101255	0	0.871821	0.128179	0
1726	0.942319	0.0154312	0.0422494	0.891901	0	0.108099	0.953311	0.00757467	0.039114	0.831855	0.12642	0.041725	0.914833	0.0529375	0.0322295
1727	0.990873	0	0.00912668	0.998771	0.000621181	0.000607555	0.990492	0.00950841	0	0.97067	0	0.0293301	0.70827	0.0709175	0.220813
1728	0.805782	0.0235633	0.170655	0.929388	0.0178245	0.052788	0.969319	0.0165661	0.0141148	0.963609	0.0149028	0.0214886	0.844088	0.054531	0.101381
1729	0.983689	0.00010006	0.016211	0.878847	0.00344061	0.117712	0.961674	0.0100764	0.0282492	0.896868	0.0673717	0.0357605	0.942044	0.0214766	0.0364795
1730	0.940108	0.000997241	0.0588947	0.871605	0.000269587	0.128126	0.974014	0.0186519	0.00733388	0.967347	0.0259598	0.00669303	0.859355	0.0927289	0.0479159
1731	0.854631	0.0319597	0.11341	0.975244	5.35469e-05	0.0247022	0.919329	0.0729346	0.00773658	0.987499	0.00104633	0.0114542	0.88785	0.0843793	0.0277706
1732	0.908536	0.0296531	0.0618112	0.985091	0.011722	0.00318723	0.85396	0.0510738	0.0949664	0.914996	0.0234866	0.0615171	0.957955	0.00853597	0.0335086
1733	0.764059	0.0585404	0.1774	0.860373	0.041898	0.0977286	0.975081	0.00213893	0.0227803	0.987227	0.00771371	0.00505979	0.917934	0.0146798	0.067386
1734	0.937485	0.0138104	0.0487041	0.79821	0.0728244	0.128965	0.949807	0.0045343	0.045659	0.966629	0.00160546	0.0317655	0.970946	0.0170132	0.0120403
1735	0.786757	0.130779	0.0824642	0.893157	0.0616109	0.0452322	0.937762	0.0368611	0.0253767	0.812503	0.0851166	0.102381	0.864561	0.0748233	0.0606161
1736	0.99993	0	6.9714e-05	0.944191	6.99729e-05	0.0557389	0.982305	2.48684e-05	0.0176701	0.98796	0.0120404	0	0.788532	0.110455	0.101013
1737	0.909381	0.000122975	0.0904958	0.957843	0.0391301	0.00302714	0.850339	0.0571062	0.0925547	0.94134	0.0145248	0.0441347	0.910523	0.0393772	0.0500994
1738	0.900098	0.00592572	0.0939767	0.969417	0.0211895	0.00939361	0.903594	0.0811913	0.0152148	0.949063	0.0252956	0.0256417	0.830719	0.0488546	0.120427
1739	0.822012	0.138309	0.0396793	0.967756	0.0148275	0.0174163	0.996005	0.00197715	0.00201736	0.968614	0.0207045	0.0106813	0.826263	0.0797352	0.0940021
1740	0.971949	0.00761883	0.0204323	0.937639	0.0069141	0.0554471	0.797282	0.0686041	0.134114	0.876337	0.0926726	0.0309908	0.8979	0.0456236	0.0564763
1741	0.878438	0.0313711	0.0901907	0.809474	0.0456659	0.14486	0.965017	0.00588729	0.0290955	0.921393	0.0178394	0.060768	0.939872	0.0308879	0.0292403
1742	0.91745	0	0.0825505	0.818159	0.160417	0.0214243	0.976905	0.0184417	0.00465367	0.937282	0.0384883	0.0242301	0.885504	0.0926115	0.0218848
1743	0.881673	0.0335641	0.0847629	0.942341	0.000103968	0.057555	0.976015	0.000137346	0.0238479	0.888702	0.00610101	0.105197	0.759413	0.0858525	0.154735
1744	0.795664	0	0.204336	0.880124	0	0.119876	0.970055	0	0.0299445	0.990753	0.00924722	0	0.915625	0.0371509	0.0472246
1745	0.969797	0.00905954	0.0211436	0.936969	0.0171266	0.0459044	0.979402	0.000310834	0.0202871	0.82249	0.0739872	0.103522	0.909526	0.042703	0.0477708
1746	0.979141	0.000164229	0.0206945	0.916395	0.0147882	0.0688165	0.989002	0.00159003	0.00940812	0.863052	0.136508	0.000439972	0.924233	0.0366232	0.0391439
1747	0.908573	0.0438675	0.0475594	0.879824	0.0536557	0.06652	0.958224	0.00281282	0.0389635	0.808717	0.0844172	0.106866	0.879016	0.0689731	0.0520106
1748	0.9998	0	0.0002005	0.880379	0.119621	0	0.892455	0.0665613	0.0409833	0.84727	0.15273	0	0.764908	0.112461	0.122631
1749	0.947436	0.000308694	0.0522553	0.833917	0.00318695	0.162896	0.951524	0	0.0484757	0.966032	0.0140168	0.0199511	0.980124	0.00302752	0.0168488
1750	0.922444	0.00281264	0.0747434	0.900712	0.0567344	0.0425535	0.963634	0.0332891	0.00307642	0.784422	0.0958334	0.119744	0.794886	0.124955	0.0801586
1751	0.843563	0.0394379	0.116999	0.827704	0.0607008	0.111595	0.722547	0.0745203	0.202932	0.856454	0.0695083	0.0740378	0.836331	0.0755457	0.0881237
1752	0.914154	0.0549044	0.0309413	0.827171	0.106669	0.0661594	0.953948	0.023922	0.0221296	0.95325	0.00715552	0.0395949	0.837905	0.0881432	0.0739517
1753	0.8824	0.0431363	0.0744634	0.824063	0.0670606	0.108876	0.950328	0.0188728	0.0307993	0.871906	0.0338153	0.0942791	0.897956	0.0483924	0.0536515
1754	0.857335	0	0.142665	0.939351	0	0.0606494	0.895854	0.00238624	0.10176	0.953803	0.0345074	0.0116898	0.89942	0.0285409	0.072039
1755	0.955403	0.0117146	0.0328825	0.866081	0.0689912	0.0649282	0.831171	0.0572442	0.111585	0.951646	0.0480662	0.000288025	0.950232	0.00272684	0.0470409
1756	0.902275	0.014842	0.0828827	0.871605	0.010742	0.117653	0.934083	0.0316956	0.0342213	0.845247	0.0485764	0.106177	0.91362	0.0509505	0.0354294
1757	0.838192	0.101697	0.0601114	0.841344	0.123673	0.0349831	0.969988	0.0207672	0.00924492	0.822073	0.134841	0.0430859	0.875203	0.0680029	0.0567938
1758	0.723327	0.179608	0.0970648	0.849744	0.0830586	0.0671969	0.812657	0.1012	0.0861438	0.933819	0.0378568	0.0283245	0.886037	0.0545504	0.0594128
1759	0.929966	0.0343813	0.0356527	0.809377	0.0505447	0.140078	0.882658	0.04049	0.0768523	0.907802	0.058798	0.0334003	0.869141	0.0568244	0.0740349
1760	0.954957	0.0180987	0.0269442	0.912094	0.0371529	0.0507536	0.844395	0.122604	0.0330011	0.942587	0.047702	0.00971112	0.810591	0.1264	0.0630087
1761	0.942281	0.0194173	0.0383017	0.92431	0.0219384	0.0537512	0.93805	0.00532471	0.0566255	0.930948	0.0427355	0.0263169	0.68875	0.11956	0.19169
1762	0.836634	0.0809499	0.0824157	0.855719	0.0446919	0.0995891	0.971731	0.00760412	0.0206645	0.919612	0.0227641	0.0576241	0.804073	0.0741331	0.121793
1763	0.972723	0.00871299	0.0185637	0.939609	0.013475	0.0469161	0.932082	0.00843401	0.0594836	0.971086	0.019575	0.00933942	0.802583	0.0198292	0.177588
1764	0.790828	0	0.209172	0.977601	0	0.0223995	1	0	0	0.977964	0.0220361	0	0.961464	0	0.0385359
1765	0.873237	0.0305128	0.0962506	0.804156	0.0781511	0.117693	0.967659	0.00600029	0.0263405	0.95771	0.0422901	0	0.933401	0	0.0665994
1766	0.975377	0.0117357	0.0128876	0.846675	0.0576977	0.0956269	0.954434	0.0111126	0.0344536	0.91539	0.00963541	0.0749742	0.893241	0.0201267	0.0866327
1767	0.849619	0.0445547	0.105826	0.912101	0.0210716	0.0668279	0.921545	0.0246295	0.0538252	0.818137	0.0335124	0.14835	0.907566	0.034564	0.0578703
1768	0.848621	0	0.151379	0.969568	0	0.0304321	1	0	0	0.974293	0.0257071	0	0.905404	0	0.094596
1769	0.999677	0	0.000322866	0.942276	0.0575753	0.000148386	0.999816	0	0.000183654	0.999919	8.14857e-05	0	0.805961	0.0501919	0.143848
1770	0.922472	0.00192008	0.0756077	0.856894	0.092435	0.0506708	0.999105	0.000761471	0.000133959	0.895119	0.101869	0.00301129	0.902011	0.0642462	0.0337428
1771	0.920135	0.00357704	0.0762875	0.986113	0.00903702	0.00484969	0.859459	0.0630171	0.0775237	0.924548	0.00257362	0.0728779	0.953611	0.0115405	0.0348487
1772	0.786528	0.110516	0.102956	0.887665	0.0330497	0.0792851	0.981347	6.60568e-05	0.0185874	0.979014	0.0208615	0.000124425	0.878104	0.0528769	0.0690194
1773	0.926784	0.0321142	0.0411021	0.845074	0.0341512	0.120775	0.953309	0.0178882	0.0288025	0.901319	0.0487125	0.0499682	0.93979	0.0302795	0.0299303
1774	0.922129	0	0.0778707	0.961988	0.00432997	0.0336818	0.950489	0.0334937	0.0160177	0.897172	0.0925949	0.0102336	0.723093	0.131215	0.145693
1775	0.940684	0.0176101	0.0417063	0.948019	0.0467221	0.0052588	0.804631	0.164331	0.0310382	0.948302	0.024167	0.0275312	0.92148	0.0583674	0.020153
1776	0.880575	0.00220213	0.117223	0.878295	0.0625856	0.0591192	0.972632	0.00841055	0.0189573	0.977358	0.00638597	0.0162559	0.816299	0.0702194	0.113482
1777	0.917525	0.0308786	0.051596	0.947965	0.0503033	0.00173174	0.971517	0.0183366	0.0101463	0.804968	0.164972	0.0300599	0.900642	0.031873	0.0674845
1778	0.973648	0	0.0263517	0.919123	0.0387575	0.0421192	1	0	0	0.92658	0.0452363	0.028184	0.820844	0.0804565	0.0986994
1779	0.961722	0	0.0382778	0.807134	0.192866	0	0.937098	0.0629017	0	0.967883	0	0.0321168	0.97116	0.015865	0.0129748
1780	0.81045	0.0459358	0.143614	0.895642	0.0493721	0.0549857	0.949354	0.050282	0.000363638	0.824045	0.111381	0.0645736	0.821279	0.126102	0.0526189
1781	0.820935	0.0355708	0.143494	0.91478	0.0283287	0.0568917	0.967867	0	0.0321329	0.900402	0.000358031	0.0992403	0.848682	0.0993696	0.0519484
1782	0.892399	0	0.107601	0.907255	0	0.092745	0.867885	0.129458	0.002657	0.831975	0.068865	0.0991598	0.933733	0.0457607	0.0205065
1783	0.896033	0.000340071	0.103627	0.961652	0.0102511	0.0280971	0.855526	0	0.144474	0.854471	0.0623877	0.0831414	0.824654	0.081274	0.0940724
1784	0.79403	0.07582	0.13015	0.862183	0.0910332	0.0467843	0.887287	0.000115692	0.112597	0.860028	0.0280562	0.111916	0.971894	0.00565032	0.0224559
1785	0.772218	0.0765365	0.151245	0.885967	0.058712	0.0553208	0.812004	0.0887441	0.0992523	0.904319	0.0429512	0.0527301	0.914665	0.0338664	0.0514682
1786	0.814736	0.0983295	0.0869349	0.89747	0.0589165	0.0436136	0.828277	0.0643754	0.107347	0.911859	0.0559966	0.0321446	0.882622	0.0487883	0.0685896
1787	0.916019	0.0142994	0.0696819	0.950834	0.0389899	0.0101762	0.823574	0.0277255	0.148701	0.865499	0.0173822	0.117119	0.866715	0.0525917	0.0806938
1788	0.964945	0.0146336	0.0204214	0.886129	0.0623352	0.051536	0.866573	0.00710294	0.126324	0.808194	0.0679841	0.123822	0.861287	0.128024	0.0106892
1789	0.766732	0	0.233268	0.999658	0	0.000342147	1	0	0	1	0	0	0.985624	0.0143755	0
1790	0.941338	0.00173258	0.0569292	0.991459	0.00854136	0	0.99496	0.00289868	0.00214174	0.969617	0.0180373	0.0123459	0.741782	0.181768	0.0764509
1791	0.909364	0.0120596	0.0785765	0.91554	0.0190638	0.065396	0.950747	0.0110071	0.0382455	0.954183	0.0360159	0.00980142	0.740075	0.11011	0.149816
1792	0.953389	0.0153398	0.0312709	0.972753	0.0171225	0.0101249	0.986326	0.00580755	0.00786685	0.798235	0.123488	0.0782763	0.870918	0.118459	0.0106238
1793	0.991709	0.00144932	0.0068414	0.908531	0.000760782	0.0907085	0.999754	0.000203912	4.18511e-05	0.931571	0.0678836	0.00054492	0.943937	0.0308405	0.0252223
1794	0.772857	0.159387	0.0677566	0.795974	0.131407	0.0726196	0.89137	0.019177	0.0894525	0.958044	0.028253	0.0137033	0.84703	0.0910061	0.0619635
1795	0.974365	0	0.0256345	0.999973	2.67217e-05	0	0.939837	0.0118299	0.0483328	0.779677	0.134678	0.0856448	0.755888	0.218328	0.0257841
1796	0.989246	0.00808849	0.00266544	0.983502	0.016339	0.000158695	0.987479	0.0124663	5.44381e-05	0.903859	0.00678878	0.089352	0.736045	0.05064	0.213315
1797	0.854331	0.142157	0.00351204	0.994377	0.000115194	0.00550819	0.937226	0.000171745	0.0626025	0.999101	0.000668825	0.000230518	0.976729	5.56603e-05	0.0232155
1798	0.831264	0	0.168736	0.868789	0.119267	0.0119438	0.960055	0.0179008	0.0220438	0.911795	0.0438297	0.0443749	0.880003	0.0663005	0.053696
1799	0.90263	0.040423	0.0569467	0.850663	0.0560639	0.0932731	0.880573	0.0256792	0.0937481	0.970435	0.0112164	0.018349	0.861152	0.0538275	0.0850208
1800	0.86233	0.0558016	0.0818688	0.878861	0.0459689	0.0751702	0.744814	0.116158	0.139027	0.855784	0.0681706	0.0760454	0.816379	0.0876492	0.0959714
1801	0.931732	0	0.0682676	0.948185	0.0228474	0.0289673	1	0	0	0.913382	0.0326873	0.0539309	0.837047	0	0.162953
1802	0.961552	0.00100093	0.0374473	0.9333	0.015461	0.0512393	0.834622	0.00636627	0.159011	0.923624	0.0238774	0.0524991	0.918495	0.0484534	0.0330514
1803	0.926836	0	0.0731637	0.868408	0.0122063	0.119386	0.981696	0.0183043	0	0.934122	0.0147338	0.0511442	0.907071	0.0444541	0.0484744
1804	0.896204	0.000152643	0.103644	0.864896	0.0146593	0.120444	0.976625	0.00330807	0.0200668	0.899517	0.0295749	0.070908	0.950087	0.00745679	0.0424558
1805	0.930611	0.0348679	0.0345211	0.93276	0.0103374	0.0569027	0.803679	0.113586	0.0827354	0.893653	0.0374393	0.0689076	0.812589	0.0810011	0.10641
1806	0.912343	0.0415006	0.0461563	0.852713	0.0578407	0.0894461	0.93497	0.0204274	0.0446025	0.852214	0.0484727	0.0993129	0.910828	0.0231537	0.0660182
1807	0.961451	7.5792e-05	0.0384734	0.886248	0.0261535	0.0875985	0.969477	0.00523454	0.0252884	0.96016	0.0380932	0.00174701	0.883761	0.0304251	0.0858143
1808	0.999966	0	3.4182e-05	0.999762	0	0.000237997	1	0	0	0.845663	0	0.154337	0.925788	0	0.074212
1809	0.898723	0.0403403	0.060937	0.945702	0.0377109	0.016587	0.923289	0.0261323	0.0505785	0.827889	0.0592062	0.112904	0.916887	0.0388339	0.0442789
1810	0.987039	0	0.012961	0.960226	0.00461878	0.0351553	0.846401	0.0238108	0.129788	0.923648	0.0387289	0.0376227	0.95153	0.0154348	0.0330348
1811	0.949861	0.0241753	0.0259637	0.872384	0.0290272	0.0985891	0.744928	0.0796076	0.175464	0.778224	0.0589424	0.162834	0.746286	0.0685385	0.185176
1812	0.962105	0.000690002	0.0372055	0.887209	0.0512799	0.0615108	0.984443	0.0124555	0.00310164	0.901266	0.0281574	0.0705766	0.922968	0.0275928	0.0494388
1813	0.80566	0.054224	0.140116	0.757233	0.101494	0.141274	0.867618	0.0696486	0.0627335	0.868582	0.0149096	0.116508	0.921014	0.0377846	0.0412017
1814	0.962871	0	0.0371289	0.963008	0.0124158	0.024576	0.905553	0.0290571	0.06539	0.8975	0.075737	0.0267626	0.736524	0.10721	0.156266
1815	0.915579	0.0332135	0.0512073	0.908189	0.0223371	0.0694736	0.803394	0.0511376	0.145468	0.920431	0.031662	0.0479073	0.898166	0.0688801	0.0329539
1816	0.978893	0.0180655	0.00304196	0.999847	4.33165e-05	0.000109839	0.999433	0.000311448	0.000255687	0.778877	0.0789756	0.142148	0.7755	0.038006	0.186494
1817	0.895317	0.0337394	0.0709439	0.970522	0.0139603	0.0155175	0.963231	0.017143	0.0196263	0.969812	0.0244029	0.00578517	0.7727	0.146508	0.0807917
1818	0.847786	0.0701371	0.0820771	0.986956	0.000115498	0.0129282	0.898802	0.0653746	0.0358234	0.911103	0.0808839	0.00801259	0.936123	0.0127232	0.0511536
1819	0.87385	0	0.12615	0.999712	6.75573e-05	0.000220251	0.947496	0	0.052504	0.943206	0.0245183	0.032276	0.986508	0.0134922	0
1820	0.823353	0.0424435	0.134203	0.914742	0.0480552	0.0372026	0.907612	0.0276594	0.064729	0.859462	0.0356441	0.104894	0.921821	0.0537605	0.0244183
1821	0.957237	0	0.0427629	0.905694	0.0197339	0.0745719	0.851536	0.0343614	0.114103	0.833559	0.117525	0.0489156	0.954313	0.0456869	0
1822	0.887707	0.0277855	0.0845079	0.916416	0.017093	0.0664914	0.843225	0.0600927	0.0966826	0.939782	0.028544	0.0316735	0.84391	0.122343	0.0337472
1823	0.875264	0	0.124736	0.969078	0.000506701	0.0304154	0.896814	0.0513196	0.0518666	0.918932	0.047752	0.0333162	0.83239	0.121797	0.0458136
1824	0.971136	0.000163708	0.0287004	0.946468	0.00067051	0.0528615	0.896976	0.0923875	0.0106366	0.831146	0.126175	0.0426781	0.978979	0.0114831	0.00953757
1825	0.858788	0.00237096	0.138841	0.995585	0	0.00441514	0.984974	0.0150262	0	0.987842	0.0121581	0	0.877325	0.0836039	0.0390706
1826	0.920971	0.0128835	0.0661457	0.920762	0.0153875	0.0638502	0.803986	0.0604236	0.13559	0.893234	0.0387663	0.0679994	0.838325	0.0486516	0.113023
1827	0.968254	0.0164707	0.0152758	0.901519	0.0643194	0.0341611	0.92754	0.0205029	0.0519576	0.842727	0.0868449	0.070428	0.956259	0.0433971	0.000343742
1828	0.918288	0.00138492	0.0803271	0.862642	0.016408	0.12095	0.99063	0.00920108	0.000169114	0.961041	0.0239683	0.0149909	0.924269	0.039509	0.0362219
1829	0.861666	0.0260831	0.112251	0.913839	0.0278078	0.0583531	0.918788	0.0226107	0.0586015	0.944558	0.0443651	0.0110768	0.791339	0.0917174	0.116944
1830	0.953898	0	0.046102	0.871175	0.0489808	0.0798439	0.975742	0.0242577	0	0.931693	0.0290679	0.0392394	0.924487	0.0755127	0
1831	0.98978	0.000138344	0.0100816	0.914279	0.0236695	0.0620517	0.894816	0.105184	0	0.933759	0.0340425	0.0321987	0.871757	0.00280153	0.125442
1832	0.888301	0.00893956	0.102759	0.961137	0.0315226	0.00734075	0.992404	0	0.00759552	0.898745	0.101255	0	0.961464	0	0.0385359
1833	0.973796	0.000760129	0.0254435	0.980541	0.00214741	0.0173116	0.850722	0.0357457	0.113532	0.890097	0.0308137	0.0790898	0.969391	0.00197266	0.0286361
1834	0.938698	0.00772768	0.0535744	0.938777	0.0150865	0.0461366	0.965967	0.000334777	0.0336981	0.850528	0.137353	0.0121187	0.7498	0.109298	0.140902
1835	0.808606	0	0.191394	0.957195	0.0417083	0.0010966	0.993058	0.000827536	0.00611439	0.970006	0.0219471	0.0080468	0.986919	0.000660304	0.0124204
1836	0.835927	0.042037	0.122036	0.908989	0.0272065	0.0638049	0.952661	0.00945742	0.0378811	0.994292	0.000381401	0.00532615	0.894345	0.0323481	0.073307
1837	0.961722	0	0.0382778	0.887702	0.112298	0	0.981696	0.0183043	0	0.993286	0.0067144	0	0.885607	0.0434021	0.070991
1838	0.893735	0.0241814	0.0820838	0.880526	0.0451955	0.0742783	0.774778	0.0621985	0.163024	0.84084	0.0439473	0.115213	0.892474	0.0556531	0.0518728
1839	0.972548	0	0.0274523	0.895824	0.0489138	0.0552617	0.850522	0.071363	0.0781152	0.820946	0.0591938	0.11986	0.710637	0.24379	0.0455722
1840	0.921459	0.0312287	0.0473128	0.925828	0.0298104	0.0443616	0.805659	0.0409923	0.153348	0.908294	0.0442945	0.0474111	0.908848	0.0451123	0.0460392
1841	0.92633	0.0562042	0.017466	0.895463	0.0213273	0.0832098	0.915882	0	0.0841181	0.95124	0.00535849	0.0434012	0.78358	0.153608	0.0628124
1842	0.87043	0	0.12957	0.968382	0.0252786	0.0063395	0.923179	0.0344264	0.0423942	1	0	0	0.989351	0.00404054	0.00660893
1843	0.902147	0.0166849	0.0811682	0.89725	0.0180304	0.0847195	0.959249	0.018209	0.022542	0.892035	0.0500075	0.0579575	0.765076	0.106311	0.128613
1844	0.898177	0.00494483	0.0968787	0.909204	0.049131	0.0416647	0.972271	0.0238185	0.00391082	0.921461	0.0214947	0.0570444	0.835064	0.0381968	0.126739
1845	0.963338	0.0104494	0.0262123	0.917653	0.0224706	0.0598763	0.92423	0	0.0757697	0.995638	0.00436166	0	0.874024	0.0647715	0.0612041
1846	0.967276	0	0.032724	0.880778	0.0990414	0.020181	0.870198	0.129802	0	0.972606	0.0273942	0	0.871821	0.128179	0
1847	0.882999	0.0580591	0.0589419	0.950783	0.00950717	0.0397094	0.951438	0.00762657	0.0409356	0.900395	0	0.099605	0.73926	0.132216	0.128524
1848	0.948567	0.0107932	0.0406395	0.845097	0.068001	0.0869018	0.999141	0.000858808	0	0.992981	0.00701887	0	0.979315	0.0113214	0.00936348
1849	0.897279	0.0231008	0.0796199	0.880935	0.0335951	0.0854698	0.882284	0.0653846	0.0523313	0.796534	0.100948	0.102518	0.942766	0.026123	0.0311115
1850	0.949027	0.00556379	0.0454094	0.948988	0.0148367	0.0361749	0.857416	0.0291607	0.113423	0.99087	0.00329105	0.00583892	0.978994	0.015718	0.00528772
1851	0.914269	0.0223407	0.0633905	0.890652	0.0710313	0.0383169	0.95953	0.0173868	0.0230833	0.84284	0.0807668	0.0763929	0.91314	0.0453918	0.0414681
1852	0.947785	0.0279834	0.024232	0.853927	0.0559523	0.0901211	0.946287	0.00298698	0.0507264	0.922426	0.0452146	0.0323592	0.871015	0.0544067	0.0745786
1853	0.91463	0.0541589	0.0312112	0.880014	0.0382168	0.0817688	0.934652	0.0438089	0.0215393	0.926328	0.0637486	0.00992342	0.81588	0.067236	0.116884
1854	0.899017	0.0455704	0.0554122	0.908718	0.00609469	0.0851872	0.989818	0.0101824	0	0.999595	8.02977e-05	0.000325186	0.849669	0.130871	0.01946
1855	0.780465	0.104265	0.11527	0.883916	0	0.116084	0.990899	0	0.0091008	0.975365	0	0.024635	0.953281	0.0467188	0
1856	0.925299	0.0404341	0.0342669	0.873211	0.0678875	0.0589019	0.796183	0.170424	0.0333935	0.953848	0.0379572	0.00819495	0.953322	0.0275322	0.0191462
1857	0.956526	0.0315011	0.0119725	0.972684	0.011328	0.0159881	0.999896	0	0.000103885	0.896469	0.0809245	0.0226067	0.8152	0.0298923	0.154907
1858	0.979892	0.00956906	0.0105385	0.992171	0	0.00782917	0.981696	0.0183043	0	0.999374	0.000625515	0	0.808446	0.00733716	0.184216
1859	0.992103	0	0.00789739	0.939946	0.0600539	0	1	0	0	0.998977	0.00102316	0	0.86183	0	0.13817
1860	0.92624	0.0381851	0.0355753	0.866844	0.0531852	0.0799711	0.885384	0.04372	0.0708956	0.819237	0.0838403	0.0969228	0.94663	0.0201613	0.0332087
1861	0.954934	0.0188427	0.0262229	0.998659	0	0.00134107	0.981699	0.0160983	0.00220268	0.86254	0.13746	0	0.981844	0	0.0181564
1862	0.816687	0.105127	0.078186	0.909469	0.0154455	0.0750854	0.86921	0.049933	0.0808565	0.922851	0.0421921	0.0349567	0.832704	0.0830991	0.0841968
1863	0.905478	0.0645603	0.0299614	0.840959	0.0689225	0.0901184	0.924205	0.0568006	0.0189942	0.889649	0.0509163	0.0594343	0.841447	0.125887	0.0326665
1864	0.86619	0.0236488	0.110162	0.935774	0.0252811	0.0389452	0.900012	0.0305284	0.0694591	0.974816	0.00886602	0.0163176	0.911653	0.0493887	0.0389582
1865	0.996127	0.00207907	0.00179371	0.996289	0.00339539	0.000315458	0.99936	0	0.000640424	0.99853	4.1512e-05	0.00142897	0.785141	0.0034532	0.211406
1866	0.808527	0	0.191473	0.936083	0.00493408	0.0589826	0.95025	0.0442948	0.00545467	0.911403	0.0410726	0.0475241	0.906616	0.0388778	0.0545063
1867	0.950656	0.00314577	0.0461986	0.921137	0.030686	0.0481772	0.819891	0.042901	0.137208	0.896832	0.0329385	0.070229	0.917519	0.0442052	0.038276
1868	0.93706	0	0.0629398	0.945565	0.0544353	0	0.858154	0.141846	0	0.966101	3.31842e-05	0.0338658	0.987949	0.0120512	0
1869	0.884018	0.0351067	0.0808754	0.871996	0.0356702	0.0923336	0.828186	0.0829249	0.088889	0.760926	0.102035	0.137039	0.901209	0.0391305	0.0596605
1870	0.871547	0	0.128453	0.865992	0.0268603	0.107148	0.807863	0.0414234	0.150713	0.91543	0.0674346	0.0171353	0.922292	0.0263667	0.0513415
1871	0.880806	0	0.119194	0.993021	0.00697893	0	0.981696	0.0183043	0	0.930138	0.0698616	0	0.925788	0	0.074212
1872	0.947298	0.017307	0.0353953	0.946386	0.0129525	0.0406619	0.879145	0.0146274	0.106227	0.940711	0.0182147	0.0410741	0.858989	0.0240337	0.116977
1873	0.992646	0.000257636	0.00709643	1	0	0	0.838449	0.0275031	0.134048	0.888485	0	0.111515	0.882854	0.0289557	0.0881907
1874	0.931334	0.0489405	0.0197258	0.908931	0.0236909	0.0673784	0.998344	0.000581708	0.00107451	0.981981	0.0180192	0	0.872236	0.0831394	0.0446245
1875	0.969987	0.00194604	0.0280675	0.900753	0.0232962	0.0759504	0.957825	0.0379862	0.00418906	0.897145	0.0755658	0.0272887	0.874871	0.045258	0.0798708
1876	0.988886	0.0110961	1.82317e-05	0.872444	0.0344201	0.0931355	0.887446	0.0403486	0.0722054	0.969134	0.0300806	0.000785509	0.983555	0.0164448	0
1877	0.780728	0.0431048	0.176167	0.881506	0.0195983	0.0988958	0.89485	0.0135417	0.0916078	0.945897	0.0377759	0.016327	0.887557	0.068502	0.0439413
1878	0.872037	0.0470901	0.0808725	0.888518	0.0186519	0.09283	0.940093	0.0120614	0.0478456	0.915575	0.0154862	0.068939	0.748715	0.127928	0.123357
1879	0.878232	0.0698981	0.0518703	0.80493	0.0594846	0.135585	0.844295	0.0678882	0.0878166	0.913188	0.0540704	0.0327412	0.944949	0.00720817	0.0478432
1880	0.941563	0.0270257	0.0314109	0.859379	0.0925378	0.0480829	0.893524	0.00957885	0.0968971	0.943753	0.0133016	0.0429458	0.88061	0.0291209	0.0902693
1881	0.937654	0.0065192	0.0558268	0.901247	0.0326946	0.0660581	0.993397	0	0.00660324	0.901281	0.0987194	0	0.849053	0.131501	0.0194459
1882	0.945141	0.0198033	0.035056	0.986426	0.00299602	0.0105779	0.828844	0.127483	0.0436735	0.84342	0.140201	0.016379	0.870764	0.0665253	0.0627104
1883	0.533783	0.413026	0.0531911	0.524329	0.424309	0.051362	0.600326	0.274707	0.124966	0.714403	0.14707	0.138527	0.728705	0.194125	0.0771709
1884	0.982902	0.000317103	0.0167811	0.911196	0.00107958	0.0877248	0.981235	0.0157832	0.00298151	0.925662	0.0635503	0.0107874	0.911403	0.0559197	0.0326778
1885	0.881791	0.0308794	0.0873297	0.900213	0.0101227	0.0896645	0.802834	0.124551	0.0726151	0.944599	0.0130654	0.0423354	0.930447	1.84914e-05	0.0695344
1886	0.924899	0.0142088	0.0608922	0.955291	0.00994632	0.034763	0.839046	0.0503393	0.110615	0.8952	0.0557967	0.0490036	0.887542	0.033735	0.0787231
1887	0.999563	0	0.000436773	0.953899	0.0291623	0.0169387	0.957812	0.0346355	0.0075529	0.990692	0.000920532	0.00838785	0.804299	0.11254	0.0831612
1888	0.905274	0.0152505	0.0794758	0.913351	0.086203	0.00044645	0.995398	0.00206219	0.00253948	0.894018	0.0943278	0.0116544	0.895504	0.0640652	0.0404303
1889	0.908057	0.0196409	0.0723018	0.878374	0.0317529	0.0898727	0.912797	0.0195419	0.0676611	0.977549	0.00375961	0.0186918	0.871686	0.0251938	0.10312
1890	0.914808	0.00770535	0.0774869	0.926196	0.036581	0.0372227	0.869307	0.0366291	0.0940641	0.956564	0.0122855	0.0311508	0.904135	0.0312822	0.0645824
1891	0.937051	0.000249432	0.0626996	0.999783	0.000104096	0.000113125	0.999761	6.90411e-05	0.000170041	0.9279	0.000172437	0.071928	0.999625	0.000142413	0.000232938
1892	0.8727	0.0374865	0.0898139	0.93831	0.0327159	0.0289746	0.931863	0.0277319	0.0404055	0.928084	0.0378969	0.0340194	0.759979	0.138083	0.101938
1893	0.810719	0.0294259	0.159855	0.860718	0	0.139282	0.922328	0.0776719	0	0.909029	0.0909713	0	0.979958	0.0200424	0
1894	0.934827	0.0302989	0.0348737	0.96079	0.0102926	0.0289176	0.941322	0.0306878	0.0279904	0.933018	0.0355824	0.0313995	0.747547	0.0786522	0.173801
1895	0.96299	0.0100988	0.0269107	0.912024	0.00697224	0.0810035	0.982825	4.32711e-05	0.0171314	0.916831	0.0396385	0.0435309	0.956464	0.0258566	0.0176793
1896	0.894854	0.0223049	0.0828408	0.884559	0.040254	0.0751869	0.957583	0.016188	0.0262287	0.855497	0.106536	0.0379674	0.78837	0.12235	0.0892801
1897	0.860418	0.0656302	0.073952	0.917146	0.050934	0.0319199	0.843684	0.0830238	0.0732924	0.953966	0.0223997	0.0236346	0.963179	0.019828	0.0169933
1898	0.970184	0.0120223	0.0177937	0.994398	6.53141e-05	0.00553639	0.907698	8.97853e-05	0.0922118	0.999606	8.57503e-05	0.000308683	0.992298	0.00770249	0
1899	0.960417	0.0271183	0.0124644	0.939378	0	0.0606223	0.929212	0.0407663	0.0300215	0.826475	0.108077	0.0654478	0.916527	0.0427419	0.0407313
1900	0.933711	0.00549609	0.0607929	0.93147	0.0301132	0.0384165	0.969727	0.0276534	0.00261951	0.949434	0.0505659	0	0.777255	0.139671	0.0830739
1901	0.96665	0.000518414	0.0328313	0.946802	0.0213411	0.0318567	0.97367	0.0098761	0.0164543	0.86777	0.0732285	0.0590011	0.980311	0.00622785	0.0134609
1902	0.929968	0.038918	0.0311141	0.946254	0.0217976	0.0319482	0.82719	0.0493741	0.123435	0.879859	0.0299693	0.0901719	0.91596	0.0386847	0.0453552
1903	0.911536	0.0338668	0.0545974	0.853524	0.0666979	0.0797777	0.963698	0.000202021	0.0361005	0.924925	0.0184368	0.0566383	0.97315	0.00647275	0.020377
1904	0.898658	0	0.101342	0.993021	0.00697893	0	1	0	0	0.924202	0.00832988	0.0674681	0.885607	0.0434021	0.070991
1905	0.900061	0	0.0999387	0.977669	0.0223309	0	0.99867	0.00133005	0	0.907384	0.0429361	0.0496802	0.939334	0.0230176	0.0376489
1906	0.874837	0.0325924	0.0925704	0.964253	0.0064112	0.029336	0.927838	0.0632199	0.00894244	0.936134	0.00846939	0.0553961	0.859513	0.123823	0.016664
1907	0.941998	0.0265723	0.0314294	0.89128	0.0360632	0.0726564	0.805558	0.06753	0.126912	0.896747	0.0433797	0.0598731	0.896564	0.0393479	0.0640883
1908	0.909826	0.0190376	0.0711361	0.880807	0.0331468	0.0860462	0.958624	0	0.0413763	0.927884	0.0301734	0.0419422	0.8063	0.10339	0.0903101
1909	0.974028	0.00949596	0.0164762	0.956183	0	0.0438175	1	0	0	0.977964	0.0220361	0	0.857432	0.0280142	0.114554
1910	0.938493	0.0160405	0.0454661	0.983619	0.000161854	0.0162191	0.97585	0.0021944	0.0219561	0.852684	0.0433275	0.103989	0.892234	0.0624576	0.0453082
1911	0.939169	0.0168946	0.0439361	0.864109	0.0124492	0.123442	0.885154	0.00882147	0.106024	0.908699	0.018355	0.0729463	0.822842	0.0439293	0.133229
1912	0.761894	0.159856	0.0782498	0.725531	0.173367	0.101102	0.717095	0.106742	0.176164	0.815012	0.0980445	0.0869435	0.844159	0.0774666	0.0783741
1913	0.934265	0.0186764	0.047059	0.888959	0.0733444	0.0376968	0.905708	0.0240367	0.0702557	0.842722	0.103534	0.0537438	0.970102	0.0146632	0.0152347
1914	0.957089	0.0141497	0.0287612	0.88824	0.0590164	0.0527438	0.887848	0.0411059	0.0710461	0.818229	0.0822184	0.0995531	0.895484	0.0893207	0.0151949
1915	0.927632	0.00084509	0.0715227	0.899975	0.0116617	0.0883636	0.863312	0.0954491	0.0412387	0.971966	0.0157915	0.0122425	0.900324	0.0616176	0.0380588
1916	0.933242	0.0306058	0.0361518	0.957694	0.00449319	0.0378129	0.8448	0.0762008	0.0789989	0.918433	0.0663651	0.0152017	0.900564	0.0502532	0.0491827
1917	0.872315	0.0284572	0.0992275	0.982456	0.00605681	0.0114874	0.96393	0.0142271	0.0218428	0.975573	0.0244266	0	0.89278	0.0644729	0.0427471
1918	0.911928	0.015524	0.072548	0.913043	0.0354222	0.0515346	0.853007	0.0687969	0.0781959	0.956494	0.0427683	0.000737752	0.906883	0.0523283	0.040789
1919	0.913163	0.0273338	0.0595036	0.963709	0.00516033	0.0311308	0.96899	0.00857737	0.0224326	0.85383	0.0619237	0.0842467	0.91077	0.0622128	0.0270169
1920	0.888253	0.0681672	0.0435802	0.979251	0.0156896	0.00505893	0.938974	0.0105386	0.0504875	0.942515	0.0168778	0.040607	0.835058	0.105856	0.0590858
1921	0.896531	0.0516504	0.0518186	0.962295	0.0138528	0.023852	0.933141	0.00619237	0.0606671	0.877995	0.042172	0.0798335	0.955699	0.0299984	0.0143024
1922	0.772047	0.12864	0.0993124	0.979814	0	0.0201858	1	0	0	0.986222	0.0136149	0.000162886	1	0	0
1923	0.822975	0.0776809	0.0993439	0.974174	0.00604128	0.0197848	0.970039	0.0208535	0.0091078	0.911103	0.0551762	0.033721	0.903135	0.0320644	0.0648007
1924	0.978711	0.000127266	0.0211615	0.927272	0.0119664	0.0607611	0.926896	0.0182686	0.0548358	0.826558	0.143631	0.0298108	0.929374	0.0253155	0.0453106
1925	0.927865	0.00328942	0.0688455	0.879873	0.0354534	0.0846732	0.967663	0.0263324	0.00600499	0.944341	0.0375173	0.0181416	0.878047	0.0547675	0.0671857
1926	0.857505	0.0521079	0.0903869	0.900233	0.0396478	0.0601187	0.916354	0.0212401	0.062406	0.937353	0.0382438	0.0244028	0.781729	0.143812	0.074459
1927	0.95737	0.000326538	0.0423038	0.856786	0.0725711	0.0706434	0.989493	7.02397e-05	0.0104372	0.981126	0.0186003	0.000273791	0.984	0.00398041	0.0120195
1928	0.929519	0	0.0704806	0.95864	0.00697103	0.0343887	0.867885	0.111295	0.0208198	0.972601	0.0160688	0.01133	0.941335	0.0401941	0.0184712
1929	0.940549	0.00203596	0.0574146	0.84618	0.0302043	0.123616	0.910961	0.0213613	0.0676775	0.878154	0.0417132	0.0801331	0.910939	0.0292499	0.0598111
1930	0.813048	0.100763	0.0861898	0.975766	6.11746e-05	0.0241724	0.972055	0.000361285	0.027584	0.97815	0.00246851	0.0193817	0.895102	0.0702145	0.0346838
1931	0.869798	0.0648348	0.065367	0.920151	0.0274878	0.0523608	0.952445	0.00803081	0.039524	0.851495	0.0775827	0.0709219	0.932447	0.00259465	0.0649586
1932	0.889284	0.0257997	0.0849164	0.936843	0.018853	0.0443038	0.84313	0.0741497	0.0827202	0.908354	0.0379729	0.0536727	0.87068	0.0714725	0.0578476
1933	0.884709	0.083577	0.0317144	0.931444	0.0337611	0.0347945	0.928654	0.0159495	0.0553964	0.827597	0.0778405	0.094562	0.910292	0.0457003	0.0440078
1934	0.993852	0	0.00614847	0.918611	0.0181482	0.0632406	0.992176	0.00300808	0.00481557	0.980886	0.0181708	0.000943427	0.926154	0.0252975	0.0485482
1935	0.845143	0.000411543	0.154445	0.970243	0.00940579	0.0203516	0.973009	0.0208832	0.00610767	0.989581	0.00630078	0.00411796	0.944818	0.0139647	0.0412176
1936	0.906849	0.011208	0.0819432	0.895248	0.00104159	0.10371	0.844883	0.140488	0.014629	0.94032	0.0544601	0.00522013	0.989416	0	0.0105842
1937	0.831264	0	0.168736	0.993021	0.00697893	0	0.987722	0.0122777	0	0.967306	0.0326939	0	0.979428	0.0205715	0
1938	0.970555	0.000161314	0.0292838	0.960877	0.00538172	0.0337414	0.885094	0.0111824	0.103723	0.969726	0.0149433	0.015331	0.93597	0.0576947	0.00633571
1939	0.9185	0.0163371	0.0651633	0.94106	0.0262226	0.0327172	0.9429	0.0056244	0.0514761	0.905516	0.0361162	0.0583675	0.744208	0.130643	0.125149
1940	0.901117	0.0501098	0.0487732	0.966088	0.0333071	0.000604388	0.999963	0	3.65026e-05	0.914275	0.0147678	0.0709574	0.871385	0.044224	0.0843911
1941	0.887038	0.0497479	0.0632143	0.919611	0.0288955	0.0514937	0.947137	0.0321951	0.0206684	0.901831	0.036879	0.0612899	0.768328	0.158755	0.0729167
1942	0.906035	0.0286545	0.0653109	0.885598	0.0572636	0.0571385	0.911436	0.0372799	0.0512842	0.845416	0.0911958	0.0633879	0.988485	0.00609907	0.00541554
1943	0.870888	0.0111042	0.118008	0.923436	0.0386222	0.037942	0.9301	0.0699004	0	0.923837	0.00266878	0.0734939	0.958934	0.018605	0.0224613
1944	0.992713	0	0.00728743	0.98453	6.54967e-05	0.0154049	1	0	0	0.916379	0	0.0836212	1	0	0
1945	0.863649	0	0.136351	0.986139	0.0138611	0	1	0	0	0.963805	0.0361951	0	1	0	0
1946	0.894718	0.0457797	0.0595019	0.953901	0.02083	0.0252689	0.874355	0.0562281	0.0694174	0.888439	0.043509	0.0680523	0.802237	0.0882017	0.109562
1947	0.999789	0	0.000210595	0.999861	0	0.000138846	1	0	0	0.885598	0.00665162	0.10775	0.78358	0.153608	0.0628124
1948	0.899142	0.00384426	0.0970136	0.904247	0.0149797	0.0807735	0.841452	0.0841686	0.0743797	0.968979	0.0310209	0	0.959791	9.43271e-05	0.0401146
1949	0.924294	0	0.075706	0.940642	0.0334948	0.0258632	0.96158	0.0384197	0	0.976571	0.00836799	0.0150615	0.816642	0.14408	0.0392776
1950	0.902219	0.00988092	0.0878997	0.939498	0.00855788	0.0519437	0.871382	0.046283	0.0823347	0.980517	0.00604765	0.0134349	0.968587	0.0140035	0.0174094
1951	0.984691	0.00684523	0.00846338	0.886139	0.0641057	0.0497548	0.929045	0.000177667	0.0707777	0.967306	0.0326939	0	1	0	0
1952	0.871682	0.0564859	0.0718321	0.943933	0.0260192	0.0300476	0.874919	0.0489732	0.076108	0.94401	0.0263193	0.0296706	0.930242	0.0292546	0.0405032
1953	0.801682	0.105548	0.0927705	0.91065	0.0518468	0.0375034	0.878444	0.0625224	0.0590333	0.890481	0.0616574	0.0478615	0.813158	0.0952261	0.091616
1954	0.845974	0.0898106	0.0642149	0.96824	0.0191048	0.0126554	0.932521	0.0651101	0.00236894	0.981287	0.00633669	0.012376	0.938291	0.0341689	0.0275405
1955	0.96199	0.00416785	0.0338425	0.867067	0.0425471	0.0903861	0.852622	0.0613256	0.0860523	0.95729	0.0371744	0.00553516	0.950259	0.0426518	0.00708967
1956	0.999522	0.000109527	0.000368199	0.994543	0.000524474	0.0049324	0.982191	0.0131942	0.0046144	0.924206	0.0352001	0.0405943	0.754387	0.154424	0.0911884
1957	0.859509	0.0518845	0.0886065	0.939067	0.0349781	0.025955	0.924638	0.0553549	0.0200069	0.888087	0.0312272	0.0806855	0.939888	0.0359521	0.0241599
1958	0.974351	0.000450328	0.0251987	0.930493	0.0494989	0.0200081	0.992075	0.00248478	0.00543976	0.933729	0.0179119	0.0483593	0.850886	0.116186	0.0329279
1959	0.97664	0.0221589	0.00120148	0.916812	0.009665	0.0735232	0.925475	0.0714891	0.00303569	0.943039	0.0106246	0.0463368	0.907697	0.00741413	0.0848887
1960	0.863254	0.0595603	0.0771854	0.950181	0.0331359	0.0166828	0.871406	0.086148	0.0424463	0.927788	0.0476196	0.0245925	0.912538	0.0663647	0.021097
1961	0.835951	0.00995398	0.154095	0.843908	0.0717616	0.0843302	0.976471	0.0233071	0.000222109	0.980018	0.0187504	0.00123137	0.96566	0.00399637	0.030344
1962	0.85805	0	0.14195	0.985594	0.0104902	0.00391606	0.960727	0.0361848	0.00308829	0.919623	0.0627099	0.0176668	0.913505	0.0696413	0.0168539
1963	0.905281	0.0611215	0.0335979	0.900219	0	0.0997805	0.976629	0.0233323	3.84637e-05	0.954061	0.0459388	0	0.927244	0.033656	0.0391
1964	0.815966	0	0.184034	0.959204	0	0.0407957	0.994701	0.00529907	0	1	0	0	1	0	0
1965	0.885245	0.0500574	0.0646973	0.931857	0.0162582	0.0518853	1	0	0	0.935169	0.0171737	0.047657	0.901501	0.017421	0.0810779
1966	0.841878	0	0.158122	0.948008	0.0266503	0.0253417	0.973774	0.00558663	0.0206389	0.91386	0.0583431	0.0277971	0.912803	0.0546761	0.0325205
1967	0.875951	0.051059	0.07299	0.924565	0.0352088	0.0402258	0.854468	0.0295855	0.115946	0.893185	0.0517738	0.0550416	0.912315	0.0513575	0.0363277
1968	0.966195	0.00311067	0.0306939	0.844119	0.103366	0.0525154	0.919986	0.0320128	0.0480008	0.931078	0.0395739	0.0293482	0.899093	0.0496235	0.0512835
1969	0.908211	0.0030401	0.0887487	0.911574	0.0167851	0.0716411	0.975322	0.0202723	0.00440544	0.869086	0.0394515	0.0914621	0.861232	0.057221	0.0815472
1970	0.875579	0.0377571	0.0866639	0.947898	0.0341565	0.0179456	0.915553	0.0452708	0.0391761	0.86042	0.100578	0.0390018	0.926089	0.0382551	0.0356562
1971	0.972928	2.98718e-05	0.0270422	0.967038	0.00192823	0.0310337	0.956786	0.0261835	0.01703	0.85049	0.080934	0.0685759	0.959561	0.0134245	0.0270149
1972	0.95672	0.000447819	0.0428321	0.917066	0.0339052	0.0490291	0.994581	0.00242845	0.0029905	0.885045	0.0916844	0.0232704	0.900119	0.0851727	0.0147084
1973	0.914854	0.00638977	0.0787567	0.982469	0	0.0175307	0.906855	0.0664331	0.0267117	0.97668	0.0230867	0.000233156	0.990425	4.73553e-05	0.0095272
1974	0.974475	0.00442061	0.0211043	0.891862	0.0779663	0.0301714	0.947153	0.0093523	0.0434951	0.899805	0.0565849	0.0436097	0.96435	0.0216716	0.0139786
1975	0.988165	0.0117224	0.000112768	0.942593	0.0120938	0.0453133	0.963266	0.0360584	0.000675344	0.998899	0.00110072	0	0.894159	0.0751222	0.0307185
1976	0.973849	6.87597e-05	0.0260827	0.964748	0.000133645	0.0351182	0.918503	0.0498912	0.0316062	0.882043	0.0201987	0.0977586	0.787434	0.0356869	0.176879
1977	0.944409	0.00177965	0.0538117	0.851258	0.0365165	0.112226	0.893494	0.0647772	0.0417287	0.891113	0.081327	0.0275599	0.940513	0.0175429	0.041944
1978	0.914689	0	0.0853114	0.946508	0.019086	0.0344065	0.954538	0.0440709	0.00139156	0.894477	0.100237	0.00528604	0.827753	0.0881111	0.0841361
1979	0.956397	0.00465579	0.0389475	0.930236	0.0118234	0.0579409	0.844494	0.0138883	0.141618	0.916429	0.00829472	0.0752761	0.923394	0.000303311	0.0763022
1980	0.856227	0.0351787	0.108594	0.922683	0.0294714	0.0478458	0.917618	0.0425023	0.0398795	0.866512	0.0593049	0.0741831	0.949906	0.0232388	0.0268555
1981	0.922276	0.00928147	0.0684423	0.937823	0.026364	0.0358134	0.960214	0.039786	0	0.850159	0.0808823	0.0689587	0.898607	0.0293595	0.0720331
1982	0.969717	0	0.030283	0.946611	0	0.0533893	0.992907	0	0.00709275	0.893318	0.0997935	0.00688875	0.907518	0.0284646	0.0640177
1983	0.839294	0.0788218	0.0818845	0.924286	0.0344416	0.0412728	0.849572	0.103714	0.0467136	0.897945	0.0244087	0.0776462	0.870999	0.0617102	0.0672911
1984	0.984633	0.00195385	0.0134129	0.93249	0.00249658	0.0650133	0.979714	0.00853038	0.0117559	0.993286	0.00661934	9.50594e-05	0.930967	0.00039588	0.0686375
1985	0.880806	0	0.119194	1	0	0	1	0	0	0.956878	0.043122	0	1	0	0
1986	0.973648	0	0.0263517	0.934335	0.0656649	0	1	0	0	0.963805	0.0361951	0	0.885607	0.0434021	0.070991
1987	0.989577	0.000593695	0.00982894	0.986528	0.0100086	0.00346352	0.990256	0.00756269	0.00218143	0.904502	0.00479548	0.0907029	0.990434	0.00296957	0.00659618
1988	0.957302	0.0123288	0.0303695	0.94478	0.0142107	0.0410095	0.848507	0.0489094	0.102584	0.90512	0.0436882	0.0511921	0.950825	0.00845072	0.040724
1989	0.93503	0.0206234	0.0443468	0.843215	0.0722249	0.0845602	0.928617	0.0235099	0.0478733	0.959715	0.0231	0.0171846	0.949495	0.0202255	0.0302791
1990	0.966189	0.00899348	0.0248176	0.967883	0.0317732	0.000343383	0.999779	0.000220609	0	0.999886	0.000113661	0	0.803186	0.196814	0
1991	0.947231	0.00672148	0.0460473	0.890603	0.0209358	0.0884614	0.948962	0.0166488	0.0343896	0.910504	0.0147083	0.074788	0.865324	0.0691218	0.0655539
1992	1	0	0	0.993021	0.00697893	0	1	0	0	0.880905	0.119095	0	1	0	0
1993	0.939232	0.0144482	0.0463199	0.929644	0.0317149	0.0386415	0.911085	0.0156604	0.073255	0.964827	0.0197875	0.0153853	0.863853	0.0533587	0.0827887
1994	0.976183	0.0166114	0.00720553	0.916113	0.0239141	0.0599732	0.971198	0.00402412	0.0247774	0.981309	0.0158926	0.00279832	0.91832	0.0259122	0.0557677
1995	0.912954	0.0558521	0.031194	0.925712	0.00870202	0.0655858	0.978721	0.0101077	0.0111711	0.916029	0.0437268	0.0402438	0.856573	0.066139	0.0772876
1996	0.936572	0	0.0634276	0.902629	0.0140777	0.0832933	0.927614	0.0553468	0.0170391	0.916279	0.0598318	0.0238892	0.857569	0.00494448	0.137487
1997	0.94622	0	0.0537796	0.995337	0.00466347	0	1	0	0	0.900545	0.0886425	0.0108127	0.972168	0	0.0278321
[truncated: 562 more rows]
